# Supplementary material for: New estimates and synthesis of chromosome numbers, ploidy levels and genome size variation in Allium sect. Codonoprasum: advancing our understanding of the unresolved diversification and evolution of this section
Source: Bot Stud. 2024 Dec 24;65:40. doi: 10.1186/s40529-024-00446-8 (PMC11668721; doi:10.1186/s40529-024-00446-8)
Supplement: Supplementary file 1 — Additional file 1. [file 40529_2024_446_MOESM1_ESM.xlsx]

## Sheet: Table S1
Table S1. Locality details for 25 taxa of Allium sect. Codonoprasum sampled in this study, including results of flow cytometric (FCM) analyses (RGS, AGS) and chromosome counting.
New estimates and synthesis of chromosome numbers, ploidy levels and genome size variation in Allium sect. Codonoprasum: advancing our understanding of the unresolved diversification and evolution of this section
Kobrlová L., Jandová M., Vojtěchová K., Šafářová L., Duchoslav M.
pop_ID: population ID
N_ind: total number of individuals analysed
Chromosome number: number of somatic chromosomes counted in this study (2n)
mean_index_PI: population mean of sample to standard ratio
mean_CV stand./sample: mean of the coefficient of variation (CV) of standard/sample. Only histograms with CV less than 6% were accepted.
variation [%]: difference between the most extreme values expressed in % of the mean value
N_AGS: number of plants analysed for AGS
AGS [pg]: absolute genome size (2C value) in pg
SE: standard error of mean
standard*: where multiple internal standards were used for FCM within a given taxon, the observed values based on the less frequently used standards (given in parentheses) were recalculated to the dominant standard and these values are presented.
					FCM													Locality details
					RGS = relative 2C value			AGS [pg] = absolute 2C value
Taxon	pop_ID	N_ind	Ploidy level	Chromosome number	mean_index_PI	SE		N_AGS	2C DNA [pg]	SE	mean_CV stand.	mean_CV sample	1C DNA [pg]	1C DNA [bp]	1Cx DNA [pg]	standard*		Country	Locality	leg. (year)	Coordinates (WGS 84, latitude [N] and longitude [E])		Alt. [m a.l.s.]
A. aetnense	22/58	6	2x	16	1.453	0.017		2	23.5	0.3	2.99	3.37	11.75	11491.5	11.75	Secale		ITA	Paso Silletta, on the lava rock at the edge of the lava field, surrounding scrubby grazed vegetation with oaks, and pine plantations	Sochor M. (2022)	37.8343	15.0316	1390
A. carinatum subsp. carinatum	04/55	3	3x	-	2.962	0.027		1	48.041	0.5	4.8	4.2	24.0205	23492	16.0137	Secale (Triticum)		AUT	Gmunden - Traunstein, 200 m E of the road around the lake, by the tourist marked path in the beech forest to the Traunstein peak	Duchoslav M., Šafářová L. (2004)	47.8764	13.8156	481
A. carinatum subsp. carinatum	06/40	5	3x	-	3.058	0.038		5	51.705	0.5	3.8	3.9	25.8525	25283.7	17.235	Secale (Triticum)		ITA	Malborghetto, 210th kilometre on the road SS 13 between Tarvisio and the village, "woodland" dominated by Acer pseudoplatanus under limestone rubble, on the edge of a meadow	Duchoslav M. (2006)	46.5078	13.4511	752
A. carinatum subsp. carinatum	06/41	1	3x	-	3.18	0.023		1	49.229	0.5	4.03	3.8	24.6145	24073	16.4097	Secale (Triticum)		ITA	Colle, forest edge with Brachypodium and Peucedanum cervaria between the forest and the road about 300 m behind the village in the direction of Maniago, narrow edge about 3 m below the forest with Carpinus and Coryllus	Duchoslav M. (2006)	46.1617	12.8194	219
A. carinatum subsp. carinatum	06/42	14	3x	-	3.04	0.017		1	49.328	0.5	3.6	3.4	24.664	24121.4	16.4427	Secale (Triticum)		ITA	Polcenigo, outcrops of calcareous rocks along the edge of the forest	Duchoslav M. (2006)	46.0175	12.4758	53
A. carinatum subsp. carinatum	06/44A	5	3x	24	3.046	0.017		6	46.456	0.3	3.8	3.7	23.228	22717	15.4853	Secale (Triticum)		ITA	Valstagna, by road 47 (direction Trento), after Bassnao to Valstagna near the quarry (Perogliv), shady limestone cliffs with Phylitis and Asplenium	Duchoslav M. (2006)	45.86	11.6619	164
A. carinatum subsp. carinatum	06/45	4	3x	-	3.027	0.064		-	-	-	-	-	-	-	-	Secale		ITA	Roncegno, edge of a meadow in the Valsugano valley, 1 km E of the village	Duchoslav M. (2006)	46.0489	11.4214	411
A. carinatum subsp. carinatum	07/12	5	3x	24	2.87194	0.018853		2	49.13	0.2	4.4	4.02	24.565	24024.6	16.3767	Secale (Triticum)		SRB	Dobroselica, Zlatibor Mountains, 300 m to the right of the road over the Zlatibor Pass in the direction of MNE, grassland	Ohryzek J. (2007)	43.6978	19.6874	1020
A. carinatum subsp. carinatum	07/15	7	3x	24	3.088	0.073		-	-	-	-	-	-	-	-	Secale		MNE	Moračka mountain range, edge of the rock on the verge of the road between the towns of Kolašin and Podgorica near Jasenov on the road to Podgorica.	Ohryzek J. (2007)	42.675	19.3824	1044
A. carinatum subsp. carinatum	07/18	4, 3	2x, 3x	-	1.899, 3.005	0.022, 0.043		-	-	-	-	-	-	-	-	Secale		MNE	Mateševo	Ohryzek J. (2007)	42.7611	19.5542	994
A. carinatum subsp. carinatum	08/6	10	3x	24	3.017	0.049		-	-	-	-	-	-	-	-	Secale		HRV	Antenal, rock outcrops above the road along Lim bay, under Pinus halepensis, 2 km E of the village centre	Duchoslav M. (2008)	45.315	13.6149	6
A. carinatum subsp. carinatum	08/7	5	3x	-	2.997	0.048		-	-	-	-	-	-	-	-	Secale		HRV	Antenal, canal embankment on the shore of Lim Bay, at the E edge of the village	Duchoslav M. (2008)	45.3164	13.5941	4
A. carinatum subsp. carinatum	08/8	6	3x	24	2.96	0.086		-	-	-	-	-	-	-	-	Secale		HRV	Umag, coastal limestone cliffs near the campsite S of the town	Duchoslav M. (2008)	45.4023	13.5341	4
A. carinatum subsp. carinatum	08/9A	6	3x	-	3.178	0.056		1	48.041	-	2.19	2.68	24.0205	23492	16.0137	Secale		SVN	Tolmin, deciduous forest in the reserve "Tolminska korita"	Duchoslav M. (2008)	46.1982	13.7401	230
A. carinatum subsp. carinatum	08/12A,B	11	3x	24	2.981	0.063		-	-	-	-	-	-	-	-	Secale		SVN	Postojna, Planinsko Polje, meadows between the villages of Planina and Unec	Duchoslav M. (2008)	45.8258	14.2839	522
A. carinatum subsp. carinatum	09/37	3	3x	-	3.063	0.005		1	48.338	-	1.98	2.31	24.169	23637.3	16.1127	Secale		SVK	Vrícko, scrubland on the hiking trail to Kl´ak, 0.5 km before Kl´ak waterfall, NW of the village of Vrícko	Jandová M. (2009)	48.9815	18.6669	820
A. carinatum subsp. carinatum	09/38	5	3x	-	3.034	0.018853		1	49.1	-	1.97	2.13	24.55	24009.9	16.3667	Secale		SVK	Vrícko, at the edge of the forest road, 0,5 km N from Baku to Vrícke sedlo, NW from the village of Vrícko	Jandová M. (2009)	48.9876	18.6713	772
A. carinatum subsp. carinatum	09/39	4	3x	-	3.006	0.026		-	-	-	-	-	-	-	-	Secale		SVK	Vrícko, scrub on the verge of a forest road, 2 km NW of the village of Vrícko	Jandová M. (2009)	48.9848	18.6774	711
A. carinatum subsp. carinatum	09/40	4	3x	-	2.984	0.013		1	48.6	-	2.17	2.48	24.3	23765.4	16.2	Secale		SVK	Kláštor pod Znievom, the meadow between the road and the field	Jandová M. (2009)	48.9792	18.8059	488
A. carinatum subsp. carinatum	10/16A	4	3x	-	2.949	0.033		-	-	-	-	-	-	-	-	Secale		ITA	San Salvatore, Via del Colli, on the road side scrub margin, 200 m NE of the petrol station on the A23 motorway	Duchoslav M. (2010)	46.1887	13.1189	166
A. carinatum subsp. carinatum	10/22	2	3x	-	2.918	0.023		-	-	-	-	-	-	-	-	Secale		ITA	Chiaicis, gravel shore of Lago di Verzegnis	Mládek J. (2010)	46.38	12.9744	484
A. carinatum subsp. carinatum	11/53	3, 1	2x, DNA-4x	16 -	1.946, 3.578	0.053, 0.008		-	-	-	-	-	-	-	-	Secale (Triticum)		SVK	Velké Leváre, Abrod, intermittently wet meadows of the Molinion alliance	Duchoslav M. (2011)	48.5344	17.0016	147
A. carinatum subsp. carinatum	11/120	8	3x	-	2.896	0.085		8	46.9	0.3	2.82	3.16	23.45	22934.1	15.6333	Secale		CZE	Lopeník, abandoned pasture 1.2 km southeast of the village centre	Mládek J. (2011)	48.9385	17.8005	686
A. carinatum subsp. carinatum	12/22	4	3x	24	3.03743	0.0356112		-	-	-	-	-	-	-	-	Secale (Triticum)		ITA	Ruda, slope below the road and adjacent boundary above the field, approx. 100 m from the road, NE of the village	Duchoslav M. (2012)	45.8492	13.4144	13
A. carinatum subsp. carinatum	12/26	7	2x	-	2.28	0.061		-	-	-	-	-	-	-	-	Secale		ITA	San Martino del Carso, broad-leaved grassland with Brachypodium rupestre above the road to the village	Duchoslav M. (2012)	45.8671	13.5302	126
A. carinatum subsp. carinatum	12/107	4	3x	-	2.804	0.011		2	45.4	0.2	4.47	2.93	22.7	22200.6	15.1333	Secale		SRB	Prizren, meadow at the roadside	Jandová M. (2012)	42.2031	20.9898	1166
A. carinatum subsp. carinatum	12/118	5	3x	24	2.82795	0.0138255		1	46.83	-	3.8	3.99	23.415	22899.9	15.61	Secale (Triticum)		HRV	Kraljevica, ruderalized vegetation between houses	Jandová M. (2012)	45.2737	14.5755	60
A. carinatum subsp. carinatum	14/56B	6	2x	16	1.955	0.032		4	31.7	0.5	2.31	2.24	15.85	15501.3	15.85	Secale		BGR	Rilski Manastir, pasture above the monastery, by the Bulgala Chlebna cottages	Duchoslav M., Jandová M. (2014)	42.1403	23.3563	1233
A. carinatum subsp. carinatum	14/120	1	3x	-	3.03	-		-	-	-	-	-	-	-	-	Secale		AUT	Feldkirch, Wasserschloss, grassland nead the parking site	Trávníček B. (2014)	47.2431	9.59472	560
A. carinatum subsp. carinatum	15/45	4	2x	16	1.93	0.011		4	31.2	0.2	3.03	2.97	15.6	15256.8	15.6	Secale		MNE	Pljevlja, lawn on the margin of the park near the petrol station	Duchoslav M., Jandová M., Kalous R. (2015)	43.3501	19.3573	778
A. carinatum subsp. carinatum	15/47	2	3x	-	2.925	-		-	-	-	-	-	-	-	-	Secale		SRB	NP Tara, Mitrovac, limestone outcrops near road 170 to Mitrovac	Duchoslav M., Jandová M., Kalous R. (2015)	43.8816	19.5523	1070
A. carinatum subsp. carinatum	15/48	1	3x	-	2.928	-		-	-	-	-	-	-	-	-	Secale		SRB	Nova Varoš, rock outcrops above the E763 road, about 5 km W of the village, Tara river valley	Duchoslav M., Jandová M., Kalous R. (2015)	43.4655	19.7331	704
A. carinatum subsp. carinatum	15/55	9	3x	-	2.97	0.019		5	48	0.3	3.63	3.25	24	23472	16	Secale		MNE	Dobrilovina, forests with Ostrya carpinifolia above the road in the Tara valley, north of the village	Duchoslav M., Jandová M., Kalous R. (2015)	43.0571	19.3846	773
A. carinatum subsp. carinatum	15/57	5	3x	-	2.904	0.04		3	47	0.6	3.49	3.56	23.5	22983	15.6667	Secale		MNE	Bukovik, mesic meadows near the settlement by the M2 road, 3 km SW of the village	Duchoslav M., Jandová M., Kalous R. (2015)	42.2113	19.0042	628
A. carinatum subsp. carinatum	15/61	9	3x	-	3.024	0.033		5	49	0.5	3.5	3.82	24.5	23961	16.3333	Secale		MNE	Brajići, stands of trees around the stream below the road, about 400 m E of the village	Duchoslav M., Jandová M., Kalous R. (2015)	42.306	18.9029	790
A. carinatum subsp. carinatum	15/66	8	3x	-	2.785	0.016		5	45.1	0.3	3.68	2.91	22.55	22053.9	15.0333	Secale		SRB	Mrčići, beech forest around the spring above the road No. 21	Duchoslav M., Jandová M., Kalous R. (2015)	44.1114	19.9191	724
A. carinatum subsp. carinatum	15/68	7	3x	-	2.84	0.041		7	46	0.7	3.37	2.73	23	22494	15.3333	Secale		SRB	Bačevci, rocks and meadows on the slopes along the road No. 21, about 400 m W of the quarry above the road	Duchoslav M., Jandová M., Kalous R. (2015)	44.1499	19.9133	431
A. carinatum subsp. carinatum	15/71AB	6, 14	2x, 3x	-	1.957 2.855	1.957 2.855		5, 11	31.70 46.20	0.40 0.60	3.24 3.00	3.07 3.00	15.75 23.10	15403.50 22591.80	15.75 15.40	Secale		SRB	Zlatibor, lawns in the centre of the town	Duchoslav M., Jandová M., Kalous R. (2015)	43.726	19.7029	962
A. carinatum subsp. carinatum	15/76	6	3x	-	2.896	0.056		3	46.9	1	3.73	2.61	23.45	22934.1	15.6333	Secale		SRB	Užice, the crown of the retaining wall above the road at the junction on the S edge of the village, wet ruderalised lawn	Duchoslav M., Jandová M., Kalous R. (2015)	43.8364	19.8583	416
A. carinatum subsp. carinatum	15/78	12	3x	-	2.872	0.08		-	-	-	-	-	-	-	-	Secale		SRB	Ćelije, lawn at the roadside by the petrol station at the junction of roads 22 and 27	Duchoslav M., Jandová M., Kalous R. (2015)	44.3658	20.1966	108
A. carinatum subsp. carinatum	IS2006/45	2	2x	16	2.12	0.001		2	34.3	0.1	2.69	2.79	17.15	16772.7	17.15	Secale		AUT	Jauntal, Zell-Mittelwinkel	BG Berlin	46.4744	14.41	926
A. carinatum subsp. carinatum	16/34	4	3x	-	2.958	0.024		2	47.9	0.4	2.36	2.35	23.95	23423.1	15.9667	Secale		ITA	Sompcornino, E from the village, shrubs	Trávníček B. (2016)	46.2261	13.0194	175
A. carinatum subsp. carinatum	16/36	5	3x	-	2.91	0.009		1	47.2	-	1.53	1.76	23.6	23080.8	15.7333	Secale		SVN	Budanje, S from the village, grassy roadside	Trávníček B. (2016)	45.8692	13.9489	153
A. carinatum subsp. carinatum	16/37	7	3x	-	3.018	0.009		4	48.9	0.1	2.6	2.62	24.45	23912.1	16.3	Secale		SVN	Budanje, S from the village, grassy roadside	Trávníček B. (2016)	45.8692	13.9489	153
A. carinatum subsp. carinatum	16/38	2	3x	-	2.91	-		-	-	-	-	-	-	-	-	Secale		SVN	Vrgpolje, NNE from the village, forest margin	Trávníček B. (2016)	45.8761	13.9733	313
A. carinatum subsp. carinatum	16/133	9	3x	-	2.85937	0.0293269		5	46	0.5	5.5	4.43	23	22494	15.3333	Secale (Triticum)		SVN	Podskrajnik, roadside in the village	Kalous R. (2016)	45.7961	14.3385	560
A. carinatum subsp. carinatum	16/138	5	3x	-	2.929	0.032		-	-	-	-	-	-	-	-	Secale		SVN	Tremerje, hillside above the main road, under a walnut tree	Kalous R. (2016)	46.2029	15.2366	251
A. carinatum subsp. carinatum	16/181	9	3x	-	2.874	0.042		-	-	-	-	-	-	-	-	Secale		DEU	Hechendorf, S from the village, mesophilous meadow	Trávníček B. (2016)	47.6531	11.21	624
A. carinatum subsp. carinatum	16/184	1	DNA-4x	-	3.50506	-		1	56.7	-	3.13	2.72	28.35	27726.3	14.18	Secale (Triticum)		ITA	Welfsberg-Monguelfo, NW from the village, shrubs	Trávníček B. (2016)	46.7619	12.0906	1106
A. carinatum subsp. carinatum	16/268	4	3x	-	3.044	0.022		-	-	-	-	-	-	-	-	Secale		AUT	Nasswald, verge of the forest gravel road	Taraška V. (2016)	47.7812	15.6882	650
A. carinatum subsp. carinatum	16/372AB1	13	3x	-	2.9	0.043		-	-	-	-	-	-	-	-	Secale		ITA	Sagrado, rock outcrops above the SP8 road at the exit of the village to Poggio Terza Armata	Duchoslav M. (2016)	45.8775	13.4902	31
A. carinatum subsp. carinatum	16/373C	1	3x	-	3.11703	-		-	-	-	-	-	-	-	-	Secale (Triticum)		ITA	Sagrado, ditch of the SP8 road and the edge of the poplar stand along the bank of the Isonzo river between the village and Poggio Terza Armata	Duchoslav M. (2016)	45.8776	13.4913	31
A. carinatum subsp. carinatum	16/376	5	2x	-	2.277	0.012		3	36.9	0.2	2.56	2.37	18.45	18044.1	18.45	Secale		ITA	San Martino del Carso, dry grassland with Brachypodium rupestre above the road from the village to Poggio Terza Armata	Duchoslav M.	45.8797	13.5241	161
A. carinatum subsp. carinatum	16/411	2	3x	-	2.777	-		1	45	-	2.56	2.51	22.5	22005	15	Secale		AUT	Klausen-Leopoldsdorf, grassland on the roadside of the L127 road NE of the village	Trávníček B.	48.1075	16.0308	457
A. carinatum subsp. carinatum	16/449	2	2x	-	2.04	-		1	33	-	2.06	2.27	16.5	16137	16.5	Secale		AUT	Bad Eisenkappel - Koprein Petzen, roadside, in a concrete trough	Hroneš M. (2016)	46.5077	14.6958	1250
A. carinatum subsp. carinatum	17/92	5	3x	-	2.95992	0.00628433		1	48.5	-	2.01	2.33	24.25	23716.5	16.1667	Secale (Triticum)		SVN	Jakovice, grassland by the road to Logatec, 1.5 km N of the village	Kalous R. (2017)	45.8759	14.2571	538
A. carinatum subsp. carinatum	17/95	9	3x	-	3.01229	0.00628433		1	49	-	2.1	2.47	24.5	23961	16.3333	Secale (Triticum)		SVN	Planina, slope by the road in the village	Kalous R. (2017)	45.826	14.2479	479
A. carinatum subsp. carinatum	17/103	12	2x	-	2.201	0.006		1	35.8	-	1.97	2.46	17.9	17506.2	17.9	Secale		HRV	Bakar, xerothermic rocks and slope along the road to Velika Voda 10 km NE from the village	Kalous R. (2017)	45.3587	14.6166	831
A. carinatum subsp. carinatum	17/107	1	3x	-	3.01858	-		1	49.3	-	1.85	3	24.65	24107.7	16.4333	Secale (Triticum)		HRV	Vrbovsko, slope by the road 4 km NE from the village	Kalous R. (2017)	45.3942	15.1066	517
A. carinatum subsp. carinatum	17/179	5	2x	-	2.193	0.016		-	-	-	-	-	-	-	-	Secale		ITA	Sequals, forest margin W of the village	Hroneš M., Kobrlová L. (2017)	46.1641	12.8172	216
A. carinatum subsp. carinatum	17/212	8	2x	16	1.968	0.012		1	31.4	-	1.95	2.51	15.7	15354.6	15.7	Secale		SRB	Majdanpek, mesophilic meadow / pasture, by the road in the valley 4 km southeast of the village	Kalous R. (2017)	44.3936	21.9124	300
A. carinatum subsp. carinatum	17/245	3	3x	-	2.98925	0.00628433		1	48.8	-	2.13	2.38	24.4	23863.2	16.2667	Secale (Triticum)		MNE	Durdevica Tara, by the road by the bridge over the Tara River Canyon	Kalous R. (2017)	43.1486	19.292	730
A. carinatum subsp. carinatum	18/4	5	2x	-	2.241	0.025		-	-	-	-	-	-	-	-	Secale		HRV	Liganj, pine forest with oaks between the village of Liganj and the hill of Vojak	Sochor M. (2018)	45.2868	14.2417	565
A. carinatum subsp. carinatum	18/93	4	3x	-	2.829	0.061		1	47.3	-	2.06	2.21	23.65	23129.7	15.7667	Secale		SRB	Ljutice, grassland by the road 178, about 2 km N from the village	Hroneš M., Kobrlová L. (2018)	44.0547	20.0309	600
A. carinatum subsp. carinatum	18/103	4	3x	-	3.076	0.006		1	50	-	3.04	2.93	25	24450	16.6667	Secale		ITA	Tarvisio, slope above the road in the village, mesic meadow	Kalous R. (2018)	46.5047	13.5828	750
A. carinatum subsp. carinatum	18/121	8	DNA-4x	-	3.62397	0.0398008		-	-	-	-	-	-	-	-	Secale (Triticum)		BGR	Kopilovtsi, dry grassland along the road to the reserve Kopren, ca 3.7 km W of the church in the village	Trávníček B.	43.3339	22.8661	820
A. carinatum subsp. carinatum	19/37	7	3x	-	2.969	0.019		1	48	-	3.97	4.19	24	23472	16	Secale		ITA	Amaro, lawn of the rest area on the A23 motorway, about 3 km NE of the church in the village	Duchoslav M. (2019)	46.39	13.1307	270
A. carinatum subsp. carinatum	19/40	4	3x	24	3.107	0.012		-	-	-	-	-	-	-	-	Secale		ITA	Osoppo, the roadside and ditch at the junction of the SP49 and the A23 motorway exit, about 1.7km E-SE of the village church	Duchoslav M. (2019)	46.2517	13.0951	180
A. carinatum subsp. carinatum	19/42A	3	3x	24	3.09818	0.00418956		-	-	-	-	-	-	-	-	Secale (Triticum)		ITA	Rivis, SR463 road ditch with mesophilous grassland	Duchoslav M. (2019)	46.0058	12.9405	57
A. carinatum subsp. carinatum	19/108	6	3x	-	3.019	0.074		1	47.9	-	3.07	3.39	23.95	23423.1	15.9667	Secale		SVN	Mramorovo, meadow SW of the village	Trávníček B. (2019)	45.7886	14.5453	740
A. carinatum subsp. carinatum	19/109	9	2x	-	2.008	0.023		1	32.3	-	3.56	3.9	16.15	15794.7	16.15	Secale		SVN	Volčje	Trávníček B. (2019)	45.7925	14.5039	750
A. carinatum subsp. carinatum	19/110AB	5	3x	-	2.957	0.095		2	49.2	0.7	4.32	4.37	24.6	24058.8	16.4	Secale		SVN	Planina, margin of the forest by the road 409 SW from the village	Trávníček B. (2019)	45.7983	14.235	600
A. carinatum subsp. carinatum	19/114	4	3x	-	2.951	0.016		2	47.9	0.4	3.15	3.79	23.95	23423.1	15.9667	Secale		CZE	Lopeník, margin of the pasture on the road from Lopenické sedlo to Mikulčin vrch	Duchoslav M. (2019)	48.9392	17.8021	686
A. carinatum subsp. carinatum	20/29	2	3x	-	3.108	-		-	-	-	-	-	-	-	-	Secale		SVK	Velká Fatra Mts., Mošovce, foot of Drienok Mt., along blue touristic route below Sedlo pod Drienkom saddle, forest clearing with Brachypodium	Hroneš M. (2020)	48.8827	18.9607	935
A. carinatum subsp. carinatum	20/31	3	3x	-	3.085	-		-	-	-	-	-	-	-	-	Secale		SVK	Žiar Mts., Sklené, Sklenianske meadows SW of village, xerophilous meadows	Hroneš M. (2020)	48.7744	18.8027	680
A. carinatum subsp. carinatum	22/124	4	2x	-	2.098	0.033		1	33.2	-	3.15	3.34	16.6	16234.8	16.6	Secale		AUT	Traukirchen, lawn in the park on the shore of Lake Traunsee	Dančák M. (2022)	47.8446	13.7911	430
A. carinatum subsp. pulchellum	05/115	3	2x	16	2.14	0.056		3	34.6	0.91	5.68	4.32	17.3	16919.4	17.3	Secale		ITA	San Siro, 3 km W of the village, hill above the village - climbing area San Siro, along the forest (mixed forest) path next to the car park, rock outcrops	Šafářová L., Fialová M. (2005)	45.95	10.95	1131
A. carinatum subsp. pulchellum	08/9B	3	2x	16	2.112	0.013		1	35.8	-	1.89	2.17	17.9	17506.2	17.9	Secale		SVN	Tolmin, deciduous forest in the reserve "Tolminska korita"	Duchoslav M. (2008)	46.1982	13.7401	230
A. carinatum subsp. pulchellum	11/128	2	2x	-	1.841	0.02		2	29.8	0.3	1.92	3.08	14.9	14572.2	14.9	Secale		BGR	Rilski Manastir, beech forest about 700 m from the NW of the village	Brandová B. (2011)	42.1354	23.3438	1051
A. carinatum subsp. pulchellum	12/121	4	2x	-	2.324	0.041		2	37.6	0.7	4.84	3.41	18.8	18386.4	18.8	Secale		SVN	Velika Pristava, roadside, 800 m W of the village	Jandová M. (2012)	45.6582	14.1741	455
A. carinatum subsp. pulchellum	14/54	8	2x	16	1.85	0.019		4	29.9	0.3	3.3	2.94	14.95	14621.1	14.95	Secale		BGR	Rila Mts, Panichishte, rock outcrops and debris on the road from the village to the Pionierska cottage	Duchoslav M., Jandová M. (2014)	42.2521	23.3104	1361
A. carinatum subsp. pulchellum	14/63	8	2x	-	1.857	0.021		4	30.1	0.3	2.87	2.75	15.05	14718.9	15.05	Secale		BGR	Rilski Manastir, rocks above the road, about 800 m SW of the monastery	Duchoslav M., Jandová M. (2014)	42.1282	23.3327	1132
A. carinatum subsp. pulchellum	14/66	8	2x	-	1.889	0.027		5	30.6	0.4	2.58	2.76	15.3	14963.4	15.3	Secale		BGR	Rilski Manastir, rocks above the road, about 2 km SW from the monastery	Duchoslav M. (2014)	42.1186	23.3239	1074
A. carinatum subsp. pulchellum	14/67	5	2x	-	1.867	0.028		3	30.2	0.4	2.44	3.85	15.1	14767.8	15.1	Secale		BGR	Rilski Manastir, rocks above the road, about 2.2 km SW from the monastery	Duchoslav M. (2014)	42.1186	23.3239	1074
A. carinatum subsp. pulchellum	14/71	5	2x	-	1.809	0.023		3	29.3	0.4	2.65	2.84	14.65	14327.7	14.65	Secale		BGR	Rilski Manastir, rockeries in dry grassland on the southeast slope of the valley above the monastery	Duchoslav M. (2014)	42.1264	23.3209	1527
A. carinatum subsp. pulchellum	14/102	6	2x	-	1.74	0.022		3	28.1	0.4	3.24	3.19	14.05	13740.9	14.05	Secale		BGR	Kokayane, rock outcrops above the road in the valley of the Iskar River	Duchoslav M., Kalous R., Jandová M. (2014)	42.5744	23.4289	633
A. carinatum subsp. pulchellum	15/47	2	2x	-	1.96	0.025		2	31.7	0.4	3.5	2.67	15.85	15501.3	15.85	Secale		SRB	NP Tara, Mitrovac, limestone outcrops near road 170 to Mitrovac	Duchoslav M., Kalous R., Jandová M. (2015)	43.8816	19.5523	1070
A. carinatum subsp. pulchellum	15/48	8	2x	16	2	0.05		-	-	-	-	-	-	-	-	Secale		SRB	Nova Varoš, rock outcrops above the E763 road, about 5 km W of the village, Tara river valley	Duchoslav M., Kalous R., Jandová M. (2015)	43.4655	19.7331	704
A. carinatum subsp. pulchellum	16/109AB	13	2x	16	2.26	0.032		7	36.6	0.5	2.72	2.66	18.3	17897.4	18.3	Secale		ITA	Mattarana, ditch and rubble by the SP1 road 3 km W of the village	Kalous R. (2016)	44.2479	9.5875	589
A. carinatum subsp. pulchellum	16/166	2	2x	16	2.374	-		1	38.4	-	3.06	3.06	19.2	18777.6	19.2	Secale		ITA	Pian della Fioba, rocks above the road above the village	Hroneš M., Kobrlová L. (2016)	44.058	10.2064	840
A. carinatum subsp. pulchellum	16/374AB	8	2x	-	2.258	0.0699		-	-	-	-	-	-	-	-	Secale		ITA	San Martino del Carso, dry grassland with Brachypodium rupestre above the road from the village to Poggio Terza Armata	Duchoslav M. (2016)	45.8797	13.5241	161
A. carinatum subsp. pulchellum	17/97AB	2	2x	-	2.398	0.001		1	38.8	-	2.01	2.98	19.4	18973.2	19.4	Secale		SVN	Divača, forest and forest edge by the main road to Kozina on the south edge of the village	Kalous R. (2017)	45.6773	13.9693	437
A. carinatum subsp. pulchellum	17/99AB	16	2x	-	2.271	0.011		2	36.7	0.1	2.09	2.18	18.35	17946.3	18.35	Secale		HRV	Buzet, along the main road 5 km W of the village	Kalous R. (2017)	45.3948	13.9021	21
A. carinatum subsp. pulchellum	17/103	12	2x	-	2.225	0.016		-	-	-	-	-	-	-	-	Secale		HRV	Bakar, xerothermic rocks and slope along the road to Velika Voda 10 km NE from the village	Kalous R. (2017)	45.3587	14.6166	831
A. carinatum subsp. pulchellum	19/142	1	2x	-	2.34182	-		1	37.9	-	3.53	3.51	18.95	18533.1	18.95	Secale		ITA	Alpi Apuani, Carrara, La Pizza to Rif. Belvedere	BG Bonn (2018)	44.1219	10.0844	850
A. carinatum subsp. pulchellum	23/183	1	2x	-	2.115	-		1	34.2	-	2.7	3.04	17.1	16723.8	17.1	Secale		ITA	Tremosine sul Garda, fragment of xerothermic grasslands on south-eastern slope of the Monte Bestone	Vašut R. J. (2023)	45.7863	10.7648	650
A. carinatum subsp. pulchellum	23/184	3	2x	-	2.179	0.017		1	34.96	-	3.26	3.29	17.48	17095.4	17.48	Secale		ITA	Tremosine sul Garda, southern ridge of the Monte Bestone (971 m)	Vašut R. J. (2023)	45.7939	10.7652	850
A. daninianum	23/160	3	2x	16	1.953	0.032		1	32.2	-	2.88	3.39	16.1	15745.8	16.1	Secale		ISR	Haifa, Mt. Carmel, rock outcrops along the road	Kobrlová L. (2023)	32.7554	35.028	410
A. daninianum	23/162	2	2x	16	2.02936	-		-	-	-	-	-	-	-	-	Secale		ISR	Haifa, Nahal Oren river valley, Nahal Oren Campsite, rockeries share the road	Kobrlová L. (2023)	32.7132	34.9762	65
A. daninianum	23/166	5	2x	-	1.908	0.01		1	30.9	-	2.81	3.25	15.45	15110.1	15.45	Secale		ISR	Katzrin (Golan Heights), Ayit Waterfall, rock outcrops at the top, viewpoint	Kobrlová L. (2023)	32.9543	35.7523	450
A. dentiferum	05/113	4	4x	-	1.272	0.035		-	-	-	-	-	-	-	-	Triticum		ITA	Massone, S margin of the Massone climbing area (settore A), olive orchard	Šafářová L., Fialová M. (2005)	45.9286	10.9019	163
A. dentiferum	06/99	10	5x	40	1.592	0.004		-	-	-	-	-	-	-	-	Triticum		HRV	Gradac, rocky roadside in the village	Duchoslav M., Duchoslavová J. (2006)	43.106	17.3373	50
A. dentiferum	10/2B2	1	5x	-	1.64	-		-	-	-	-	-	-	-	-	Triticum (Secale)		ITA	Borgo Miriam, Strada provinciale Acquavivese, field bordering the road, approx. 1.9 km NNE from the centre of the village	Duchoslav M. (2010)	42.9603	13.7352	259
A. dentiferum	10/5	5	5x	40	1.666	0.023		1	57.6	-	3.96	4.38	28.8	28166.4	11.52	Triticum		ITA	Grottammare, shrubs at the edge of the vineyard by the road to the village	Duchoslav M. (2010)	42.9912	13.8483	170
A. dentiferum	10/11A2,BZ	3	5x	40	1.645	0.0215		1	56.93	-	4.19	4.57	28.465	27838.8	11.386	Triticum		ITA	San Germano, olive orchard 300 m N from the edge of the village	Duchoslav M. (2010)	43.5403	13.5626	139
A. dentiferum	11/74	8	5x	40	1.657	0.008		1	56.4	-	3.95	4.08	28.2	27579.6	11.28	Triticum		FRA	Mailhac, low wall along the field by the road on the NE edge of the village	Duchoslav M. (2011)	43.3047	2.83083	68
A. dentiferum	11/75	3	5x	40	1.701	0		1	58.2	-	2.41	2.65	29.1	28459.8	11.64	Triticum		FRA	Caudies de Fenouilledes, 4.5 km ESE from the centre of the village, boundary on the edge of a field, near a road ditch	Duchoslav M. (2011)	42.8039	2.42731	297
A. dentiferum	11/82	3	5x	40	1.575	0.11		-	-	-	-	-	-	-	-	Triticum (Secale)		FRA	Authéze, rock outcrops above the road in the stream valley, 300 m NE from the centre of the village	Duchoslav M. (2011)	43.4066	2.66728	474
A. dentiferum	11/92	5	5x	40	1.675	0.006		1	57.1	-	4.2	4.49	28.55	27921.9	11.42	Triticum		FRA	La Tuilerie, gap between vineyards 200 m southeast of the village centre	Duchoslav M. (2011)	42.9571	2.26156	256
A. dentiferum	11/97	4	5x	-	1.61	0.073		-	-	-	-	-	-	-	-	Triticum (Secale)		FRA	La Tour sur Orb, edge of the vineyard NE of the village	Duchoslav M. (2011)	43.6617	3.15442	233
A. dentiferum	11/100A	8	5x	-	1.62	0.022		-	-	-	-	-	-	-	-	Triticum (Secale)		FRA	Aiguefonde, grassy road cut and adjacent field boundary, above the road, 1.3 km SSE of the village centre	Duchoslav M. (2011)	43.5053	2.31939	253
A. dentiferum	11/103	5	5x	40	1.684	0.041		1	57.3	-	4.1	4.48	28.65	28019.7	11.46	Triticum (Vicia)		FRA	Labruguière, slope above the road below the field, 2.9 km NW of the village centre	Duchoslav M. (2011)	43.5534	2.23261	193
A. dentiferum	11/110	2	5x	-	1.686	-		1	57.7	-	3.59	3.56	28.85	28215.3	11.54	Triticum		FRA	Ceilhes et Rocozels, edge of a field on a hillside with dry grassland above the road, 1.1 km E of the village centre	Duchoslav M. (2011)	43.8056	3.12333	463
A. dentiferum	12/54	2	5x	40	1.551	0.023		-	-	-	-	-	-	-	-	Triticum (Secale)		ESP	Olivella, boundary of the road and the adjacent vineyard at the junction on the W edge of the village	Duchoslav M. (2012)	41.3115	1.80844	159
A. dentiferum	12/55	1	4x	32	-	-		-	-	-	-	-	-	-	-	-		ESP	Cal Suriá, sandy soil in the centre of the roundabout on the W edge of the village	Duchoslav M. (2012)	41.3176	1.76308	229
A. dentiferum	12/59	3	5x	-	1.734	-		-	-	-	-	-	-	-	-	Triticum		ESP	Les Casetes d'En Julià, edge of an abandoned field above the road NW of the village	Duchoslav M. (2012)	41.3909	1.90692	372
A. dentiferum	12/60	1	5x	-	1.619	-		-	-	-	-	-	-	-	-	Triticum (Secale)		ESP	l'Amunt,Corbera de Llobrega , the margin of the road in the village	Duchoslav M. (2012)	41.4159	1.90217	313
A. dentiferum	12/74AB	6	5x	-	1.661	0.011		2	57.5	0.2	3.6	3.55	28.75	28117.5	11.5	Triticum		ESP	Sant Jaume de Lilierca, field boundary by the road W of the village	Duchoslav M. (2012)	42.2161	2.58883	246
A. dentiferum	12/77	3	5x	ca. 40	1.687	0.016		1	58.4	-	3.7	3.95	29.2	28557.6	11.68	Triticum		ESP	Delfiá, wetter margin between the field and the road E of the village	Duchoslav M.	42.3554	3.0365	60
A. dentiferum	15/34	8	5x	-	1.629	0.012		-	-	-	-	-	-	-	-	Triticum (Secale)		HRV	Bosanka, rocky roadsides and ruderalized dry grass on the road from the village to Dubrovnik	Duchoslav M., Jandová M., Kalous R. (2015)	42.6435	18.1264	264
A. dentiferum	16/129A	1	5x	-	1.667	-		-	-	-	-	-	-	-	-	Triticum		SVN	Izola, vineyards in the valley 1 km E of the village	Kalous R. (2016)	45.5398	13.6852	14
A. dentiferum	16/421	1	4x	-	1.399	-		1	47.9		1.75	1.85	23.95	23423.1	11.975	Triticum		GRC	Crete	Skálová H., Skála Z. (2011)	-	-	-
A. dentiferum	17/123	11	5x	-	1.754	0.006		-	-	-	-	-	-	-	-	Triticum		GRC	Kastri, Platanus forest between fields, by the road 0.75 km W from the village	Kalous R. (2017)	38.9457	22.1924	100
A. dentiferum	17/133	9	5x	-	1.751	0.007		1	59.7	-	1.74	2.43	29.85	29193.3	11.94	Triticum		GRC	Thiva, rocky dry grassland on the hills 5 km W from the village, N from the main road	Kalous R. (2017)	38.3355	23.2566	160
A. dentiferum	18/1A	1	5x	-	1.689	-		1	57.8	-	3.22	3.57	28.9	28264.2	11.56	Triticum		HRV	Moščenice, edge of the road on the SW outskirts of the village of Moščenice	Sochor M. (2018)	45.2232	14.245	195
A. dentiferum	19/50	6	4x	-	1.421	0.007		1	48.7	-	3.24	3.97	24.35	23814.3	12.175	Triticum		ITA	Pozzolengo, shrubs on a small stony hill near the crossroads, about 1 km NNW from the village	Duchoslav M. (2019)	45.411	10.6236	115
A. dentiferum	21/47AB	12	5x	-	1.684	0.013		-	-	-	-	-	-	-	-	Triticum		ESP	L'Espluga de Francolí, Basílica de Santa Maria de Poblet, boundary and edge of field on the road S of the monastery	Duchoslav M. (2021)	41.3784	1.08413	510
A. dentiferum	22/55AB	5	5x	-	1.725	0.024		-	-	-	-	-	-	-	-	Triticum (Secale)		ITA	Tito, the ditch of the road and the field boundary on the way to the restaurant Azienda Agrituristica Santa Venere, 1 km NE of the church of Chiesa Madre - San Laviero in the village	Duchoslav M. (2022)	40.5881	15.6845	770
A. dentiferum	22/104	12	5x	40	1.619	0.016		1	55.4	-	2.69	3.66	27.7	27090.6	11.08	Triticum (Vicia)		ESP	Sella, a narrow strip of lemon orchard under a retaining wall above the CV-770 road on the SE edge of the village	Duchoslav M. (2022)	38.6083	-0.270785	390
A. dentiferum	22/106AB	6	5x	40	1.647	0.015		2	56.5	0.2	3.59	4.24	28.25	27628.5	11.3	Triticum (Vicia)		ESP	Sella, field boundary along the peach orchard in the bend of the road CV-770, about 1 km NW of the church in the village	Duchoslav M. (2022)	38.614	-0.281889	480
A. dentiferum	22/110	2	5x	40	1.627	0.003		1	55.7	0.1	2.98	4.01	27.85	27237.3	11.14	Triticum (Vicia)		ESP	Alcoleja, olive orchard by the road CV-770, about 500 m NW of the church in the village	Duchoslav M. (2022)	38.6781	-0.335502	730
A. dentiferum	22/113	13	5x	40	1.649	0.024		1	55.4	-	3.84	4.11	27.7	27090.6	11.08	Triticum (Vicia)		ESP	Benifallim, olive orchard by the road CV-785, about 1.5 km NE from the church in the village	Duchoslav M. (2022)	38.6724	-0.387002	690
A. dentiferum	23/1	5	4x	32	1.38	0.01		1	46.6	-	3.26	3.7	23.3	22787.4	11.65	Triticum (Vicia)		GRC	Crete, Pano Saktouria, phrygana on the small ridge between two periodic streams NE of village	Hroneš M. (2023)	35.1293	24.6282	445
A. dentiferum	23/140	3	5x	-	1.682	0.007		1	57.3	-	3.16	3.62	28.65	28019.7	11.46	Triticum (Vicia)		HRV	Igrane, olive orchard in the village	Kitner M. (2023)	43.197	17.1411	40
A. dentiferum	23/144	6	5x	-	1.704	0.005		1	58.7	-	3.52	4.04	29.35	28704.3	11.74	Triticum (Vicia)		HRV	Igrane, harbour, roadside	Kitner M. (2023)	43.1944	17.1396	5
A. dentiferum	23/145	1	5x	40	1.649	-		-	-	-	-	-	-	-	-	Triticum (Secale)		HRV	Igrane, parking by the sea in the village, small woodland	Kitner M. (2023)	43.1952	17.1453	5
A. dentiferum	23/151	1	5x	-	1.678	-		1	56.9	-	2.96	3.61	28.45	27824.1	11.38	Triticum (Secale)		HRV	Igrane, olive orchard by the church	Kitner M. (2023)	43.198	17.1376	60
A. dentiferum	23/153	4	5x	40	1.696	0.004		1	58.3	-	3.27	3.69	29.15	28508.7	11.66	Triticum (Vicia)		HRV	Igrane, roadside	Kitner M. (2023)	43.1968	17.1396	45
A. dentiferum	23/179	15	4x	32	1.377	0.01		1	47.8	-	3.08	3.58	23.9	23374.2	11.95	Triticum (Vicia)		ESP	Órgiva, olive orchard at the bend of the A-348 road, 1.25 km SW of the summit of El Mojón, 7.5 km SE of the town	Duchoslav M. (2023)	36.8544	-3.36361	950
A. dentiferum	24/131AB	6	4x	-	1.375	0.006		1	47.7	-	3.05	3.91	23.85	23325.3	11.93	Triticum (Vicia)		PRT	Madeira, Lombo do Moleiro, retaining stony wall along the path between terrace gardens, W from the entrance to Encumeada Tunnel	Duchoslav M. (2024)	32.7424	-17.0176	505
A. dentiferum	24/132AB	15	4x	-	1.377	0.05		1	47.8	-	3.07	2.59	23.9	23374.2	11.95	Triticum (Vicia)		PRT	Madeira, Faja dos Cardos, formed gardens (arable land) on the terraces above Ribeira dos Socorridos river, E from the village, near the bridge	Duchoslav M. (2024)	32.7479	-16.9567	855
A. dentiferum	24/133AB	10	4x	-	1.375	0.011		1	47.8	-	3.02	3.76	23.9	23374.2	11.95	Triticum (Vicia)		PRT	Madeira, Faja dos Cardos, grassland along ther path in the terrace gardes, E from the village	Duchoslav M. (2024)	32.7453	-16.9613	790
A. dentiferum	24/136	3	4x	-	1.375	0.006		1	48.1	-	3.17	3.54	24.05	23520.9	12.03	Triticum (Vicia)		PRT	Madeira, Sao Cristóvao, grassland at the clifs near sea W of the village, above Ribeira do Porco river	Duchoslav M. (2024)	32.8265	-16.9707	40
A. "dentiferum-pallens"	10/11A1	1	4x	-	1.851	-		1	49.79	-	4.08	4.29	24.895	24347.3	12.4475	Vicia (Triticum)		ITA	San Germano, olive orchard 300 m N from the edge of the village	Duchoslav M. (2010)	43.5403	13.5626	139
A. "dentiferum-pallens"	11/125	1	4x	32	-	-		-	-	-	-	-	-	-	-	-		BGR	Sinemoretsc, estuary of the Veleka River, approx. 2 km NE from the village	Sochor M. (2011)	42.0699	27.968	19
A. "dentiferum-pallens"	12/76	5	4x	32	1.688	0.007		1	45.4	-	1.84	2.32	22.7	22200.6	11.35	Vicia		ESP	Beuda, field boundary above the road ESE from the village	Duchoslav M. (2012)	42.2391	2.71622	358
A. "dentiferum-pallens"	12/92	1	4x	-	1.585	-		-	-	-	-	-	-	-	-	Vicia		ESP	Súria, vineyards above the road BP-4313, NE of the village	Duchoslav M. (2012)	41.8399	1.77147	324
A. "dentiferum-pallens"	12/119	1	4x	32	1.714	-		1	46.1	-	3.75	3.62	23.05	22542.9	11.525	Vicia		HRV	Kraljevica, directly in the village, ruderalized vegetation between houses	Duchoslav M. (2012)	45.2737	14.5755	60
A. "dentiferum-pallens"	15/237	6	4x	-	1.721	0.009		3	43.3	0.233	4.59	4.99	21.65	21173.7	10.825	Vicia		GRC	Zakynthos, Kalamaki, lawn by the roundabout in the town centre	Jandová M. (2015)	37.7424	20.9059	15
A. "dentiferum-pallens"	21/46	3	4x	32	1.782	0.012		-	-	-	-	-	-	-	-	Vicia (Triticum)		ESP	Camarasa, field boundaries between fields above the C-13 road N of the village	Duchoslav M. (2021)	41.8788	0.879581	270
A. "dentiferum-pallens"	22/40	7	4x	32	1.614	0.006		1	43.8	-	3.57	3.8	21.9	21418.2	10.95	Vicia		ITA	Altamura, rocky filed margin along the road to Pulo di Altamura, 6.4 km NNE of the church in the town centre	Duchoslav M. (2022)	40.8846	16.577	420
A. "dentiferum-pallens"	22/46AB	1	4x	-	1.556	-		1	41.9	-	3.1	3.34	20.95	20489.1	10.475	Vicia		ITA	Borgo Taccone, by the Torrente Fiumarella stream and the edge of a field by the road, 4.5 km SW of the village	Duchoslav M. (2022)	40.7722	16.1192	240
A. dinaricum	07/13B	8	DNA-2x	-	1.952	0.008		1	31.7	-	2.35	2.67	15.85	10611.3	15.85	Secale		SRB	Soko castle and monastery, in the area of Soko hill in the rock area	Ohryzek J. (2007)	44.26	19.43	460
A. dinaricum	15/46	5	DNA-2x, aneuploid	- 18	2.089 2.198	0.099 0.024		1 2	32.70 35.60	- -	3.05 2.56	3.23 2.90	16.35 -	15990.3 -	16.35 -	Secale		MNE	Šljivansko, limestone rubble above the left bank of the Tara river, above parking area of the road R-10 in the valley	Duchoslav M. (2015)	43.1295	19.309	657
A. flavum subsp. flavum	04/20	1	2x	16	1.854	-		-	-	-	-	-	-	-	-	Secale		SVK	Pstruša, 1.2 km E of the village, rubble of a former andesite quarry with a transition to oak woodland (Koelerio-Phleion phleiodis - initial stage)	Duchoslav M., Šafářová L. (2004)	48.5501	19.3312	358
A. flavum subsp. flavum	04/23	1	2x	16	1.799	-		-	-	-	-	-	-	-	-	Secale		SVK	Plešivec, at the foothill of the Strážný vrchol, Robinia forest	Duchoslav M., Šafářová L. (2004)	48.5294	20.3903	233
A. flavum subsp. flavum	04/43	1	2x	16	1.695	-		-	-	-	-	-	-	-	-	Secale		AUT	Hainburg an der Donau, hill above the village, calcareous dry grassland	Duchoslav M., Šafářová L. (2004)	48.1325	16.9369	447
A. flavum subsp. flavum	04/83	5	2x	16	1.76	0.067		-	-	-	-	-	-	-	-	Secale		SVK	Vihorlat, Vinné, S slopes of Vinianský hradný hill to the NW of the village (by the hiking trail)	Duchoslav M. (2004)	48.8172	21.9447	190
A. flavum subsp. flavum	06/3	3	2x	16	1.711	0.026		-	-	-	-	-	-	-	-	Secale		HUN	Somló, rocky bank of the road between the vineyards (TVK Somló)	Duchoslav M., Slípková R. (2006)	47.1333	17.35	300
A. flavum subsp. flavum	06/8	3	2x	16	1.766	0.003		-	-	-	-	-	-	-	-	Secale		HUN	Villány, hill above the village - limestone steppe, rocks	Duchoslav M., Slípková R. (2006)	45.8558	18.4108	397
A. flavum subsp. flavum	06/21	4	2x	16	1.766	0.033		-	-	-	-	-	-	-	-	Secale		HUN	Salgó, Salgó Castle, 7 km NE of Salgótarján, on top of basalt rubble, oak forest below the castle	Duchoslav M., Slípková R. (2006)	48.1431	19.8531	500
A. flavum subsp. flavum	06/69	2	2x	-	1.767	0.02		2	28.6	0.3	3.15	2.71	14.3	13985.4	14.3	Secale		SVK	Plešivec, approx. 1 km N from Plešivec railway station, limestone rock steppe on the slopes of Plešivecká plain	Šafářová L. (2006)	48.5519	20.3939	390
A. flavum subsp. flavum	07/4	2	2x	16	1.773	-		-	-	-	-	-	-	-	-	Secale		ROU	Soimus, hillside above the road from the village to Brad, about 1 km behind the village, just above the road	Duchoslav M. (2007)	45.907	22.875	200
A. flavum subsp. flavum	09/3	4	4x	-	2.762	0.029		2	44.7	0.5	5.77	4.26	22.35	21858.3	11.175	Secale		HUN	Sárvár, on the Ság volcano near the town	Mládek J. (2009)	47.2308	17.1175	234
A. flavum subsp. flavum	09/26	1	2x	-	1.764	-		-	-	-	-	-	-	-	-	Secale		SVK	Smolenice, former vineyards, now overgrown with oak woods above the W edge of the village, on the SE slope of Molpír Hill	Duchoslav M. (2009)	48.5064	17.4261	286
A. flavum subsp. flavum	09/28	5	2x	16	1.754	-		-	-	-	-	-	-	-	-	Secale		SVK	Devínska Nová Ves, steppe vegetation in the Štokeravská Limestone site, 3 km E-SE from the church in the village	Duchoslav M. (2009)	48.2028	17.0064	198
A. flavum subsp. flavum	09/29	6	2x	-	1.718	0.018		-	-	-	-	-	-	-	-	Secale		SVK	Devínska Nová Ves, steppe vegetation in the Devinska Kobyla, 1.5 km S of the church in the village ("Sandberg")	Duchoslav M. (2009)	48.1992	16.9747	192
A. flavum subsp. flavum	10/24	2	2x	-	1.775	-		-	-	-	-	-	-	-	-	Secale		HUN	Márianosztra , Börzsöny mountains, bushes by the road to the quarry 1.7 km SW of the village	Trávníček B. (2010)	47.8547	18.8544	175
A. flavum subsp. flavum	11/15	5	2x	-	1.767	0.038		3	28.6	0.6	3.25	3.46	14.3	13985.4	14.3	Secale		SVK	Hradište, limestone rocks in the village	Duchoslav M., Krahulec F. (2011)	48.6847	18.3774	220
A. flavum subsp. flavum	11/47	3	2x	-	1.683	0.002		1	27.2	-	1.99	1.9	13.6	13300.8	13.6	Secale		SVK	Látkovce, Jankův vršok, forest above the road, 1.8 km N from the village	Duchoslav M. (2011)	48.7248	18.3564	392
A. flavum subsp. flavum	11/55	5	2x	-	1.814	0.007		1	29.2	-	1.66	2.63	14.6	14278.8	14.6	Secale		SVK	Turňa n. Bodvou, rock steppe below Turnian Castle above the village	Duchoslav M. (2011)	48.6114	20.8736	339
A. flavum subsp. flavum	11/59	7	2x	-	1.767	0.027		3	28.6	0.4	1.96	2.7	14.3	13985.4	14.3	Secale		SVK	Domica, rock dry grassland above the entrance to the cave	Duchoslav M. (2011)	48.4781	20.4703	361
A. flavum subsp. flavum	11/77	6	2x	-	1.32	0.018		6	21.4	0.3	3.36	3.36	10.7	10464.6	10.7	Secale		FRA	Minerve, rocky dry grassland 600 m NW from the centre of the village	Duchoslav M. (2011)	43.3575	2.74108	242
A. flavum subsp. flavum	12/38	3	2x	-	1.596	0.029		2	25.8	0.5	2.53	3.03	12.9	12616.2	12.9	Secale		SVK	Rybník, rock steppe, andesite rocks, approx. 3 km NW of the village	Jandová M. (2012)	48.3088	18.5766	317
A. flavum subsp. flavum	12/126	9	2x	16	1.754	0.108		-	-	-	-	-	-	-	-	Secale		ROU	Eibental, rockeries in the upper part of the village towards Újbanyi-Baia Noua	Skála Z. (2012)	44.545	22.15	426
A. flavum subsp. flavum	13/1	1	2x	-	1.635	-		1	26.5	-	3.36	2.88	13.25	12958.5	13.25	Secale		CZE	Miroslav, quarry NE of the village	Trávníček B. (2013)	48.9581	16.3306	268
A. flavum subsp. flavum	13/19	1	2x	-	1.656	-		1	26.8	-	3.16	2.41	13.4	13105.2	13.4	Secale		HUN	Fót, forest-steppe slopes	Trávníček B. (2013)	47.6303	19.2103	300
A. flavum subsp. flavum	14/6	5	2x	-	1.719	0.074		-	-	-	-	-	-	-	-	Secale		SVK	Vinosady	Trávníček B. (2014)	48.3181	17.2817	240
A. flavum subsp. flavum	14/8	4	2x	-	1.665	0.042		-	-	-	-	-	-	-	-	Secale		SVK	Nitra, Calvary, rock steppe	Trávníček B. (2014)	48.2972	18.0897	194
A. flavum subsp. flavum	14/24A	5	2x	-	1.709	0.018		5	27.7	0.3	4.39	3.38	13.85	13545.3	13.85	Secale		ROU	Rimetea, rock steppe W of the village	Ševčík J. (2014)	46.4484	23.5346	1028
A. flavum subsp. flavum	14/68	8	2x	-	1.858	0.052		-	-	-	-	-	-	-	-	Secale		BGR	Rila, rock steppe (Krsna skala) above the road behind the village towards Rilski Manastir	Duchoslav M. (2014)	42.1323	23.154	576
A. flavum subsp. flavum	14/75A	7	4x	-	2.741	0.03		4	44.4	0.5	3.68	2.61	22.2	21711.6	11.1	Secale		ROU	Sasca Română, rocky outcrops in the valley of the river Beu	Duchoslav M., Kalous R., Jandová M. (2014)	44.9024	21.7485	179
A. flavum subsp. flavum	14/96	1	4x	32	2.807	-		1	45.5	-	3.51	2.78	22.75	22249.5	11.38	Secale		ROU	Sfanta Elena, limestone rocks on the rim of the Danube valley, 1.5 km S of the village	Duchoslav M., Kalous R., Jandová M. (2014)	44.6653	21.7072	322
A. flavum subsp. flavum	14/99	1	2x	-	1.706	-		1	27.6	-	3.71	2.57	13.8	13496.4	13.8	Secale		ROU	Mehedinti, Biserica Manastirii Mraconia, rock outcrops above the road over the Danube near the church	Duchoslav M., Kalous R., Jandová M. (2014)	44.6387	22.2941	74
A. flavum subsp. flavum	14/101	6	4x	32	2.506	0.037		3	40.6	0.6	3.1	3.51	20.3	19853.4	10.15	Secale		BGR	Kokayane, rock outcrops above the road in the valley of the Iskar River	Duchoslav M., Kalous R., Jandová M. (2014)	42.5744	23.4289	633
A. flavum subsp. flavum	15/6	3	2x	-	1.69	0.016		2	24.4	0.3	2.73	3.18	12.2	11931.6	12.2	Secale		HUN	Zalahaláp, Haláp Hill, basalt, steppe slopes	Trávníček B. (2015)	46.9236	17.4594	292
A. flavum subsp. flavum	15/59	7	2x	-	1.714	0.019		4	27.8	0.3	3.02	2.59	13.9	13594.2	13.9	Secale		MNE	Lovcen, rocks by the road to Jezerski vrh, about 1 km from the parking lot under the mausoleum	Duchoslav M., Jandová M., Kalous R. (2015)	42.3939	18.8453	1483
A. flavum subsp. flavum	IS2006/20	1	2x	-	1.734	-		-	-	-	-	-	-	-	-	Secale		ROU	Cluj-Napoca, Cheile Turzii	BG Cluj	46.5661	23.6747	500
A. flavum subsp. flavum	IS12/4	1	2x	-	1.75	-		-	-	-	-	-	-	-	-	Secale		AUT	Eggensburg, Kogelsteine	BG Mainz	48.6242	15.8528	348
A. flavum subsp. flavum	16/7	5	2x	-	1.763	0.064		-	-	-	-	-	-	-	-	Secale		CZE	Rokytná, limestone hillside approx. 400 m E from the church village	Hroneš M., Kobrlová L. (2016)	49.0641	16.3262	249
A. flavum subsp. flavum	16/30	13	2x	-	1.792	0.073		-	-	-	-	-	-	-	-	Secale		HUN	Györ, Segitoház, sandy steppe	Hroneš M., Kobrlová L. (2016)	47.7178	17.693	123
A. flavum subsp. flavum	16/153	2 1	2x 4x	-	1.71 2.798	0.023 -		2 -	27.70 -	0.40 -	2.97 -	2.79 -	13.85 -	13546.10 -	13.85 -	Secale		SVK	Belá, ESE from the village, steppe slopes with bushes near Modrý Dvor settlement	Trávníček B. (2016)	47.8186	18.6417	194
A. flavum subsp. flavum	16/254	2	2x	-	1.752	0.014		2	28.4	0.2	1.87	2.89	14.2	13887.6	14.2	Secale		ROU	Cozla, rock outcrops along the road to Bígr	Krahulec F. (2016)	44.6219	22.0213	567
A. flavum subsp. flavum	16/275	4	2x	-	1.686	0.003		2	27.3	0.1	1.85	3.25	13.65	13349.7	13.65	Secale		CZE	Bedřichovice, PP Horka, rock cliffs E of the village	Duchoslav M. (2016)	49.1807	16.7287	253
A. flavum subsp. flavum	16/280	4	2x	-	1.772	0.053		2	27.9	0.1	2.48	3.14	13.95	13643.1	13.95	Secale		SVK	Trstín, limestone quarry on the NE outskirts of the village	Kalous R. (2016)	48.5369	17.4542	229
A. flavum subsp. flavum	16/283	5	2x	-	1.656	0.019		2	26.8	0.3	2	2.35	13.4	13105.2	13.4	Secale		SVK	Dražovice, limestone rock near the chapel of St. Michael the Archangel on the N part of the village	Kalous R. (2016)	48.3567	18.0552	180
A. flavum subsp. flavum	16/342	5	2x	-	1.838	0.031		2	29.8	0.5	2.2	3.31	14.9	14572.2	14.9	Secale		ROU	Cozla u Moldova Noua, ditch by the road along the Danube, 4 km southeast of the village	Kalous R. (2016)	44.6011	22.0192	105
A. flavum subsp. flavum	16/412	1	4x	-	2.75	-		1	44.5	-	2.6	2.48	22.25	21760.5	11.125	Secale		ROU	Dristie, limestone outcrop in the valley of the Nera River, NW of the village	Zeidler M. (2016)	44.8597	21.8172	207
A. flavum subsp. flavum	16/416	8	2x	-	1.89	0.011		-	-	-	-	-	-	-	-	Secale		MKD	Galicica National Park	Krahulcová A. (2012)	40.9445	20.7943	900
A. flavum subsp. flavum	17/16	4	2x	-	1.76	0.002		2	28.5	0.1	2.78	2.48	14.25	13936.5	14.25	Secale		HUN	Sümeg, below the castle, xerothermic hillside with outcrops	Horák D. (2017)	46.983	17.2667	220
A. flavum subsp. flavum	17/19	1	2x	-	1.795	-		1	29	-	2.65	2.77	14.5	14181	14.5	Secale		HUN	Badacsony, margin of the forest path	Horák D. (2017)	46.795	17.4925	295
A. flavum subsp. flavum	17/20	4	2x	-	1.67	0.009		2	27	0.2	3.02	3.49	13.5	13203	13.5	Secale		AUT	Leodagger, rock outcrops and transition to oak forest	Horák D. (2017)	48.7227	15.8544	315
A. flavum subsp. flavum	17/50	6	2x	-	1.65	0.061		-	-	-	-	-	-	-	-	Secale		AUT	Niederleis, limestone outcrops and dry grassland on top of Kahler Gipfel hill, about 1.9 km N of the castle on the N edge of the village	Duchoslav M. (2017)	48.5751	16.3962	480
A. flavum subsp. flavum	17/89	3	2x	-	1.74	0.039		1	27.5	-	1.91	1.66	13.75	13447.5	13.75	Secale		CZE	Tvarožná, Santon hill W of the village, on the rocky steppe on the upper edge of the ridge, along the ridge path in the NE part of the hill	Duchoslav M. (2017)	49.1893	16.7654	270
A. flavum subsp. flavum	17/109	7	2x	-	1.82	0.039		1	30.4	-	2	2.77	15.2	14865.6	15.2	Secale		SRB	Titel, Titelski breg, the slope above the river Tisza, dry grassland	Kalous R. (2017)	45.2096	20.3102	100
A. flavum subsp. flavum	17/203	2	2x	-	1.73	0.005		1	28	-	1.97	1.93	14	13692	14	Secale		SRB	Rgotina u Boru, limestone rocks above the road to Bor, 3 km NW of the village	Kalous R. (2017)	44.0222	22.2305	346
A. flavum subsp. flavum	17/206	9	2x	-	1.74	0.023		1	27.6	-	1.84	2	13.8	13496.4	13.8	Secale		SRB	Zlot, rock outcrops, grasslands and scrub, by the road at the bottom of the Lazareva River canyon, near the entrance to the cave	Kalous R. (2017)	44.0293	21.9624	310
A. flavum subsp. flavum	17/209AB	10	4x	-	2.63	0.029		2	42.4	0.8	2.13	2.83	21.2	20733.6	10.6	Secale		SRB	Petrovac na Mlavi, along the road to Zagubice, at the bottom of the canyon about 15 km southeast of the village	Kalous R. (2017)	44.2722	21.5371	179
A. flavum subsp. flavum	17/249	11	2x	-	1.921	0.016		1	31.4	-	2.18	2.24	15.7	15354.6	15.7	Secale (Vicia)		MNE	Rogami u Podgoricy, rocky bank of the river Cijevna, between the road and railway bridge NW of the village	Kalous R. (2017)	42.3965	19.2996	50
A. flavum subsp. flavum	17/255	14	2x	-	1.912	0.019		1	31	0.1	1.98	1.42	15.5	15159	15.5	Secale (Vicia)		ALB	Perrenjas Fshat, xerotherms at the foot of the limestone rock, by the road in the valley 1.5 km W of the village	Kalous R. (2017)	41.0719	20.5124	553
A. flavum subsp. flavum	17/292	4	2x	-	1.709	0.003		1	27.74	-	3.84	4.07	13.87	13564.9	13.87	Secale		ROU	Poiana Aiudului, limestone rocks and the base of the rocks in the canyon 1.5 km NW of the village	Kalous R. (2017)	46.3751	23.5838	447
A. flavum subsp. flavum	17/293	7	2x	-	1.732	0.019		-	-	-	-	-	-	-	-	Secale		ROU	Coltesti, Mount Piatra Secuiuluj NE from the village, rocks on the W slope	Kalous R. (2017)	46.433	23.5825	780
A. flavum subsp. flavum	17/299	8	2x	-	1.86	0.021		1	30.8	-	3.19	4.16	15.4	15061.2	15.4	Secale		HUN	Abasár u Gyongyosu, SE slope of Cseplye hill-this 2 km W from the village, basalt rock steppe, xerothermic shrub	Kalous R. (2017)	47.7927	19.9707	440
A. flavum subsp. flavum	17/311	6	2x	-	1.7	0.004		1	27.4	-	4.12	4.71	13.7	13398.6	13.7	Secale		AUT	silikattrockenrasen	Botanisches Institut Wien (B. Knickmann, I. Sirny, F. Tod, R. Wem; 2016)	-	-	-
A. flavum subsp. flavum	17/313	6	2x	-	1.775	0.011		1	28.74	-	3.52	3.91	14.37	14053.9	14.37	Secale		ROU	Cluj-Napoca, Cheile Turzi	Gradina Agrobotanica Cluj-Napoca G. Groza (Nat5) 2016	46.5653	23.6803	600
A. flavum subsp. flavum	18/39AB	4	2x	-	1.833	0.011		1	29.8	-	2.78	3.13	14.9	14572.2	14.9	Secale		ROU	Eibenthal, rocky hillside above the road at the W end of the village	Kalous R. (2018)	44.5482	22.1424	430
A. flavum subsp. flavum	19/12	7	2x	-	1.727	0.038		1	27.15	-	3.52	4.28	13.575	13276.3	13.575	Secale		ROU	Cheia, rock outcrops above the road southwest of the village	Horák D. (2019)	44.5012	28.4242	50
A. flavum subsp. flavum	19/56	2	2x	-	1.70724	0.001		-	-	-	-	-	-	-	-	Secale (Triticum)		HUN	Visegrád, rocks and edges of the forest path in the oak forest on the road from Kálvária-kápolna to Vághegy	Popelka O. (2019)	47.7886	18.9746	172
A. flavum subsp. flavum	19/80	3	2x	-	1.789	0.022		-	-	-	-	-	-	-	-	Secale		SRB	Susara, roadside 2 km southeast of the village in the steppe forests of the Deliblatska Pescara reserve	Duchoslav M. (2019)	44.9232	21.1345	150
A. flavum subsp. flavum	19/84	1	2x	-	1.838	-		-	-	-	-	-	-	-	-	Secale		SRB	Susara, Crni vrh, steppe vegetation on sand on slightly sloping slopes near the summit, about 3.6 km southeast of the village centre	Duchoslav M. (2019)	44.9088	21.1323	189
A. flavum subsp. flavum	19/95	5	2x	-	1.809	0.02		-	-	-	-	-	-	-	-	Secale		HUN	Sümeg, limestone rocks under the castle	Duchoslav M. (2019)	46.9831	17.283	225
A. flavum subsp. flavum	19/154AB	4	4x	32	2.345	0.03		4	38	0.5	3.2	3.4	19	18582	9.5	Secale		BGR	Lozen plateau, pastures on the south slope of Lalina Mogila peak	Taraška V., Vojtěchová K. (2019)	42.5782	23.4931	1035
A. flavum subsp. flavum	20/4	6	2x	-	1.742	0.014		-	-	-	-	-	-	-	-	Secale		SRB	Kursumlia, rocky slopes below road No. 213 at the E margin of the village	Horák D. (2020)	43.1413	21.2845	350
A. flavum subsp. flavum	21/8	3	2x	-	1.632	-		-	-	-	-	-	-	-	-	Secale		CZE	Mikulov, Svatý kopeček hill	Naumenko A. (2021)	48.8058	16.6461	340
A. flavum subsp. flavum	22/60	6	2x	-	1.788	0.062		1	28.3	-	3.35	3.41	14.15	13838.7	14.15	Secale		SVK	Nitra, Kalvária hill in the centre of the village, rock steppe	Trávníček B. (2022)	48.2963	18.0902	200
A. flavum subsp. flavum	22/68	3	2x	-	1.714	0.025		1	28.2	-	3.36	3.12	14.1	13789.8	14.1	Secale		HUN	Budaörs, Huszonnégyökrös-hegy, peak, rocky steppe on limestone	Hroneš M. (2022)	47.4632	18.9077	288
A. flavum subsp. flavum	23/108	3	2x	-	1.701	0.007		1	27.41	-	2.4	2.7	13.705	13403.5	13.705	Secale		AUT	Hainburg an der Donau, rocky steppe on the way to Hundsheimer Berg	Kitner M. (2023)	48.1366	16.9359	403
A. flavum subsp. flavum	23/25	4	2x	-	1.754	0.027		1	27.7	-	2.96	2.51	13.85	13545.3	13.85	Secale		SVK	Štůrovo, Orechová dolina, dry hillside below PR Vršok	Hroneš M. (2023)	47.8193	18.6573	180
A. flavum subsp. flavum	23/157	2	2x	-	1.841	-		1	29.3	-	3.26	3.64	14.65	14327.7	14.65	Secale		HRV	Špilje, limestone stone (Kamen Brela) by the road to Podrače, along the coast	Kitner M. (2023)	43.3721	16.9227	10
A. flavum subsp. flavum	23/186	3	2x	-	1.652	0.012		1	26.4	-	3.13333	4.43667	13.2	12909.6	13.2	Secale		SVK	Podhradie, xerothermic hillsides under the ruins of Topľčany Castle	Majeský L. (2023)	48.6579	18.0504	480
A. flavum subsp. tauricum	06/76	1	4x	-	2.44	-		1	39.5	-	4.2	4.36	19.75	19315.5	9.875	Secale		UKR	Goloskovo, sunny hillside on the left bank of the South Bug River about 1.4 km WNW of the village	Jírová A. (2006)	48.1728	30.4339	90
A. flavum subsp. tauricum	06/78A	3	4x	32	2.573	0.006		2	41.64	0.1	6.53	5.45	20.82	20362	10.41	Secale		UKR	Antonivka, Yaletski zapovednik steppe reserve approx. 2.6 km NNW from the village	Jírová A. (2006)	47.5461	32.0767	54
A. flavum subsp. tauricum	06/97	2	4x	-	2.527	0.1		2	40.91	1.6	4.48	3.16	20.455	20005	10.2275	Secale		UKR	Crimea, Alušta, on a rock, between Alushta and Semidvorje (Semydviria)	Jírová A. (2006)	44.7147	34.429	200
A. flavum subsp. tauricum	10/60	1	4x	-	2.548	-		1	41.25	-	1.89	2.19	20.625	20171.2	10.3125	Secale		BGR	Vanna, Pobiti kamani, on both sides of road Varna-Devnja. Písčina.118 m above sea level. 30.5.2008,	Krahulec F. (2008)	43.2287	27.7055	118
A. flavum subsp. tauricum	12/11	2	4x	-	2.324	-		-	-	-	-	-	-	-	-	Secale		UKR	V'yaznykove, rocky steppe, Opuksky Nature Reserve	Jandová M. (2012)	45.0391	36.2216	165
A. flavum subsp. tauricum	12/13	2	4x	-	2.347	-		1	38	-	2.13	3.22	19	18582	9.5	Secale		UKR	Askaniya-Nova, steppe, Askania-Nova Biosphere Reserve	Jandová M. (2012)	46.4529	33.8839	22
A. flavum subsp. tauricum	12/15	6	4x	32	2.54	0.068		5	41.17	1.1	3	3.09	20.585	20132.1	10.2925	Secale		UKR	Sverdlove, grazed steppe, 1,5 km SW from the village	Jandová M. (2012)	46.674	30.8764	16
A. flavum subsp. tauricum	12/105	2	4x	-	2.615	-		-	-	-	-	-	-	-	-	Secale		MKD	Orman, dry steppe hillside above the road, limestone cliffs in places, 1.5 km N from the village	Jandová M. (2012)	42.0757	21.3588	311
A. flavum subsp. tauricum	14/48C	4	2x	-	1.906	0.041		4	30.86	0.66	2.59	2.53	15.43	15090.5	15.43	Secale		BGR	Melnik, Robinia forest in the valley to the Rozen Monastery	Duchoslav M., Jandová M. (2014)	41.5287	23.4158	552
A. flavum subsp. tauricum	14/49	8	2x	-	1.907	0.041		5	30.88	0.66	2.59	2.53	15.44	15100.3	15.44	Secale		BGR	Melnik, Robinia forest in the valley to the Rozen Monastery	Duchoslav M., Jandová M. (2014)	41.5287	23.4158	552
A. flavum subsp. tauricum	15/308	2	4x	32	2.256	-		1	39.72	-	3.29	3.08	19.86	19423.1	9.93	Secale (Vicia)		UKR	Novokairy, Kamianska balka, 3.5 km N of the village, steppe slope of the balka (Kherson region, Beryslav district)	Moysiyenko, I. (2015)	47.0508	33.5779	38
A. flavum subsp. tauricum	16/477	3	4x	-	2.371	0.043		2	38.4	0.7	3.18	3.3	19.2	18777.6	9.6	Secale		UKR	Kherson, valley of Virovchyna river, N of the projected reserve "Vizovchyna balka", steppe slope	Moysiyenko I., Zakharova M. (2016)	46.4171	32.3631	4
A. flavum subsp. tauricum	17/114	1	2x	-	1.858	-		-	-	-	-	-	-	-	-	Secale		MKD	Katlanovo, steppe grassland, pasture on the N edge of the village above the river	Kalous R. (2017)	41.8984	21.6829	272
A. flavum subsp. tauricum	17/154	7	4x	-	2.617	0.028		1	43.09	-	2.08	2.78	21.545	21071	10.7725	Secale		BGR	Pisanets, thermophilic limestone hillside and rock steppe, pasture, between ponds and the main road 1 km SW of the village	Kalous R. (2017)	43.6619	26.1631	120
A. flavum subsp. tauricum	17/157	7	4x	-	2.628	0.009		1	42.59	-	1.74	2.14	21.295	20826.5	10.6475	Secale (Vicia)		BGR	Ushintsi, limestone rock steppe, pasture on a hill 1 km NW of the village	Kalous R. (2017)	43.5106	26.5932	250
A. flavum subsp. tauricum	17/271	3	2x	-	1.932	0.029		-	-	-	-	-	-	-	-	Secale		BGR	melnik, xerotherms and scrub along the hiking trail from Melnik to Rozhen, on the ascent from the valley to the top of the earth pyramids	Kalous R. (2017)	41.5294	23.4186	640
A. flavum subsp. tauricum	19/152	1	4x+	-	2.87	-		-	-	-	-	-	-	-	-	Secale		BGR	Melnik, xerotherms and scrub along the hiking trail from Melnik to Rozhen, on the ascent from the valley to the top of the earth pyramids	Taraška V., Vojtěchová K. (2019)	41.5291	23.4162	565
A. flavum subsp. tauricum	19/153	4	2x	-	1.953	0.001		4	31.62	0.01	2.78	3.03	15.81	15462.2	15.81	Secale		BGR	Melnik, xerotherms and scrub along the hiking trail from Melnik to Rozhen, on the ascent from the valley to the top of the earth pyramids	Taraška V., Vojtěchová K. (2019)	41.5291	23.4162	565
A. flavum subsp. tauricum	20/3	3	4x	-	2.727	0.008		1	44.31	-	4.15	4.42	22.155	21667.6	11.0775	Secale		BGR	Sliven, south-facing rocks and surrouding dry broadleaved forest, 3.3. km NNW of the museum in the centre of the town	Horák D. (2020)	42.7106	26.3074	550
A. garbarii	2024-04-22	4	2x	16	1.46	0.005		1	23.7	-	3.34	3.5	11.85	11589.30	11.85	Secale		ITA	Capo Colonna, rock outcrops along the N coast, near the path from the lighthouse to the beach	Duchoslav M. (2022)	39.0273	17.2025	5
A. guicciardii	17/263	10	2x	-	1.756	0.064		1	28.18	-	2.05	1.94	14.09	13780	14.09	Secale		GRC	Leptoikarya, unused pasture by the seashore, 3 km N of the village	Kalous R. (2017)	40.1305	22.5514	10
A. hermoneum	23/169	1	4x	32	1.709	-		1	58.5	-	3.4	4.19	29.25	28606.5	29.25	Triticum		ISR	Mt. Hermon (Golan Heights), top station of the cable car, snow patch	Kobrlová L. (2023)	33.3052	35.7867	2000
A. hermoneum	23/171	1	4x	32	1.614	-		-	-	-	-	-	-	-	-	Triticum		ISR	Mt. Hermon (Golan Heights), rock outcrops at the top + upper part of the way down (rocks outcrops around the road)	Kobrlová L. (2023)	33.3071	35.7852	2000
A. karsianum	13/54	1	2x	-	2.205	-		1	35.7	-	2.63	3.24	17.85	17457.3	17.85	Secale		ARM	Lichk, xerothermic grasslands along the road to village Lichk	Vašut R. J. (2013)	39.0562	46.1814	1779
A. karsianum	13/62	2	2x	-	2.151	0.044		1	35.3	-	2.59	1.57	17.65	17261.7	17.65	Secale		GEO	NP Borjomi-Kharagauli, a sunny dry grassland hillside	Jandová M. (2013)	41.8351	43.2656	1792
A. karsianum	23/137	2	2x	16	2.175	0.077		2	35.2	1.2	2.55	2.97	17.6	17212.8	17.6	Secale		GEO	Samcche-Džavachetie, Ota, a sunny dry grassland hillside	Taraška V. (2023)	41.6215	43.3275	1427
A. kunthianum	13/61	6	2x	-	2.017	0.022		3	32.7	0.4	3.05	2.64	16.35	15990.3	16.35	Secale		GEO	Iprari, rocks above the road to Iprari	Jandová M. (2013)	42.9477	42.9542	2079
A. kunthianum	18/31	1	2x	16	1.99	-		1	32.23	-	3.89	4.23	16.115	15760.5	16.115	Secale		GEO	Chevi, above Kazbegi, ascent to the Church of the Holy Trinity (Zminda Sameba), alpine meadow below the church	BG Bonn, Krämer A., Neumann M., 2004 (IS 2017)	42.6621	44.6203	2130
A. kunthianum	19/117	3	2x	16	1.983	0.023		1	32.2	-	3.87	4.19	16.1	15745.8	16.1	Secale		GEO	Ušguli,in a notch of a right-side tributary of the Inguri River, about 1.4 km south of Kva Hill (2705 m above sea level), alpine vegetation on rocks and slopes with SE exposure	Taraška V., Pospíšil O., Šiková P. (2019)	42.9243	42.9682	2100
A. melanantherum	14/56A	7	3x	24	2.499	0.023		4	40.5	0.4	3.44	3.36	20.25	19804.5	13.5	Secale		BGR	Rila Mts, Rilski Manastir, pasture above the monastery, by the Bulgala Chlebna cottages	Duchoslav M., Jandová M. (2014)	42.1403	23.3562	1233
A. melanantherum	14/60	7	3x	-	2.474	0.039		5	40	0.6	3	2.82	20	19560	13.3333	Secale		BGR	Rila Mts, Sedemte ozera	Hroneš M. (2014)	42.2129	23.3195	2220
A. oporinanthum	11/112AB	5	4x	32	1.475	0.096		1	48.3	0.3	3.84	4.02	24.15	23618.7	12.075	Triticum		FRA	Minerve, rocky dry grasslands 600 m NW from the centre of the village	Duchoslav M. (2011)	43.3575	2.74108	242
A. oporinanthum	12/62B	8	4x	32	1.437	0.022		4	49.2	0.8	2.8	3.3	24.6	24058.8	12.3	Triticum		ESP	La Roca del Vallès	Duchoslav M. (2012)	41.5917	2.33806	138
A. oporinanthum	12/88A	6	4x	32	1.395	0.002		2	47.78	0.077	4.08	4.2	23.89	23364.4	11.945	Triticum		ESP	Seu d'Urgell, rocky dry grassland above the meadow below the road, near the N260 road, E of the village	Duchoslav M. (2012)	42.3652	1.65994	919
A. oporinanthum	13/25	3	4x	-	1.465	0.005		1	50.4	-	2.6	2.85	25.2	24645.6	12.6	Triticum		FRA	La Palud Sur Verdon, limestone cliffs opposite the Auberge du Point Sublime, above the D952 road, approx. 5 km SSE of the village	Duchoslav M., Jandová M. (2013)	43.7941	6.39931	779
A. oporinanthum	13/27A	6	4x	-	1.5	0.007		-	-	-	-	-	-	-	-	Triticum		FRA	La Palud Sur Verdon, limestone cliffs and forest edge by the D71 road, approx. 5.5 km southeast of the village	Duchoslav M., Jandová M. (2013)	43.7383	6.38575	796
A. oporinanthum	IS11/4	8	4x	-	1.414	0.018		-	-	-	-	-	-	-	-	Triticum (Secale)		FRA	Les Vigneaux, Villard Meyer, Alpes (Hautes), pelouse rochers/calcaire (orig. seeds from BG Paris)	BG Paris	44.8219	6.56853	1308
A. oporinanthum	IS12/2	3	4x	-	1.504	0.008		-	-	-	-	-	-	-	-	Triticum		FRA	Sisteron, Alpes (Hautes), Provence, road sides and slopes, acid (orig. seeds from BG Paris)	BG Paris	44.1964	5.93722	530
A. oporinanthum	16/80	4	4x	-	1.432	0.002		2	49	0.1	2.5	2.67	24.5	23961	12.25	Triticum		FRA	Saint-Rémy-de-Provence, ditch at the main. road to Maussane-les-Alpilles, 3 km S of the village	Kalous R. (2016)	43.7521	4.83133	195
A. oporinanthum	18/30	9	4x	-	1.456	0.016		1	48.85	-	3.08	3.32	24.425	23887.7	12.2125	Triticum		FRA	Les Vigneaux, Pelouse roc./calc. (orig. seeds from BG Museum National dHistoire Naturelle Paris, IS 2017)	BG Museum National dHistoire Naturelle Paris, (IS 2017)	44.8219	6.56853	1308
A. oporinanthum	18/34	10	4x	-	1.454	0.028		1	51.2	-	2.91	3.15	25.6	25036.8	12.8	Triticum		FRA	Sisteron, roadside, humus bank (orig. seeds from BG Museum National dHistoire Naturelle Paris, IS 2017)	BG Museum National dHistoire Naturelle Paris, (IS 2017)	44.1978	5.94611	464
A. oporinanthum	18/97	3	4x	-	1.501	0.02		3	51.4	0.7	3.2	3.58	25.7	25134.6	12.85	Triticum		FRA	Rimplas, cliff by the road to Rimplas Fortress, S edge of the village	Kalous R. (2018)	44.0614	7.12964	1050
A. orestis	20/23	9	2x	-	1.928	0.006		1	30.96	-	3.71	3.84	15.48	15139.4	15.48	Secale		GRC	Mt. Parnon, ca 8.5–8.7 km along the forest road from the village of Kastanitsa on the way to the Kontolinas monastery. Castanea sativa forest, siliceous substrate	Trigas P. (2020)	37.2387	22.6482	1070
A. pallens	04/104	8	4x	32	1.681	0.0195		1	45.67	-	3.59	3.84	22.835	22332.6	11.4175	Vicia		FRA	Lambesc, 5 km NW of the village by the N7 road, ditch road	Duchoslav M., Šafářová L. (2004)	43.6764	5.22444	239
A. pallens	08/2	5	4x	32	1.684	0.0248		1	44.8	-	3.94	4.11	22.4	21907.2	11.2	Vicia		ESP	Sort, on the wall along the garden at the NW edge of the town	Šafářová L. (2008)	42.4093	1.12013	696
A. pallens	10/2B1	1	4x	-	1.603	-		-	-	-	-	-	-	-	-	Vicia (Secale)		ITA	Borgo Miriam, strada provinciale Acquavivese, field bordering the road, approx. 1.9 km NNE from the centre of the village	Duchoslav M. (2010)	42.9603	13.7352	259
A. pallens	10/13	13	4x	32	1.612	0.014		-	-	-	-	-	-	-	-	Vicia		ITA	Villa san Filippo, Via Madonna di Loreto, edge of olive orchard by the road, 1.5 km S of the village centre	Duchoslav M. (2010)	43.2489	13.6038	148
A. pallens	10/14	4	4x	-	1.618	0.011		1	43.5	0.3	4.8	4.9	21.75	21271.5	10.88	Vicia		ITA	Campiglione, Contrada Campiglione, edge of garden above road SP219, 2 km WSW of the village centre	Duchoslav M. (2010)	43.1696	13.6479	115
A. pallens	11/103	2	4x	-	1.574	0.002		-	-	-	-	-	-	-	-	Vicia (Secale)		FRA	Labruguière, slope above the road below the field, 2.9 km NW of the village centre	Duchoslav M. (2011)	43.5534	2.23261	193
A. pallens	11/104	1	4x	32	1.612	-		-	-	-	-	-	-	-	-	Vicia		FRA	La Caunette, rock dry grassland on a gentle slope by the road, 1.9 km NNW from the centre of the village	Duchoslav M. (2011)	43.3689	2.77708	294
A. pallens	17/269	2	4x	-	1.544	0.016		-	-	-	-	-	-	-	-	Vicia		GRC	Eginio, xerothermic ruderalised slope by the road, 2 km southeast of the village	Kalous R. (2017)	40.4758	22.5643	43
A. pallens	21/38	4	4x	-	1.549	0.027		1	42.8	-	3.15	3.25	21.4	20929.2	10.7	Vicia		ESP	Lleida, Io Tosal, edge of the field by the road by the farm buildings, about 20 m S of the N-240 road, near the settlement	Duchoslav M. (2021)	41.5885	0.722831	230
A. pallens	21/44AB	7	4x	-	1.646	0.033		-	-	-	-	-	-	-	-	Vicia (Triticum)		ESP	Camarasa, rocky outcrops above the C-13 road at the N edge of the village	Duchoslav M. (2021)	41.8776	0.877862	270
A. pallens	22/19	4	4x	32	1.552	0.005		1	41.6	-	3.86	3.53	20.8	20342.4	10.4	Vicia (Triticum)		ITA	Anzi, Robinia pseudoacacia stands on the edge of a meadow above the SS92 road, 400 m SW of the village	Duchoslav M. (2022)	40.5135	15.9192	800
A. pallens	22/22	5	4x	-	1.626	0.046		1	42.4	-	3.99	4.15	21.2	20733.6	10.6	Vicia (Triticum)		ITA	Anzi, Robinia pseudoacacia stands on the edge of a meadow above the SS92 road, 400 m SW of the village	Duchoslav M. (2022)	40.5135	15.9192	800
A. pallens	22/28	1	4x	32	1.587	-		1	42.7	-	3.32	3.48	21.35	20880.3	10.675	Vicia		ITA	Anzi, Robinia pseudoacacia stands on the edge of a meadow above the SS92 road, 400 m SW of the village	Duchoslav M. (2022)	40.5135	15.9192	800
A. pallens	22/30	3	4x	32	1.581	0.045		-	-	-	-	-	-	-	-	Vicia (Secale)		ITA	Borgo Taccone, grassy slope between field and road, 3.1 km southeast of the village	Duchoslav M. (2022)	40.7811	16.1926	250
A. pallens	22/44AB	15	4x	-	1.611	0.018		1	42.8	-	3.89	3.71	21.4	20929.2	10.7	Vicia		ITA	Corleto Perticara, meadow and scrubby edges by the SS92 road in the village, near the helicopter landing area	Duchoslav M. (2022)	40.3878	16.039	770
A. pallens	22/50AB	16	4x	32	1.56	0.014		1	43.1	-	4.22	3.14	21.55	21075.9	10.775	Vicia		ITA	Borgo Taccone, on a grassy ravine between a field and a road 3 km southeast of the village	Duchoslav M. (2022)	40.7809	16.1917	250
A. pallens	22/51AB	16	4x	-	1.527	0.023		-	-	-	-	-	-	-	-	Vicia		ITA	Sant Arcangelo, pathway with scrub and ditch between the SS92 road and a field, 2.6 km SE of the church in the centre of the village	Duchoslav M. (2022)	40.2299	16.2931	310
A. pallens	22/54AB	12	4x	-	1.59	0.01		1	42.5	-	2.78	3.37	21.25	20782.5	10.625	Vicia		ITA	Lama di Pepe, vineyards and fields south of the SS655 road, 890 m southeast of the village	Duchoslav M. (2022)	40.671	16.4974	250
A. pallens	23/146	2	4x	32	1.549	-		1	41.7	-	3.12	4.5	20.85	20391.3	10.425	Vicia		BIH	Blizanci, roadside	Kitner M. (2023)	43.2138	17.7332	250
A. praescissum	10/58	8	2x	-	1.954	0.071		3	31.6	1.4	5.23	4.66	15.8	15452.4	15.8	Secale		RUS	Starominskoi (Староминской), flood plain meadow of Jeja river between droves	Oreshkin D. (2010)	46.5741	39.2666	4
A. pseudostamineum	23/167	4	2x	16	1.404	-		1	22.7	-	2.64	2.56	11.35	11100.3	11.35	Secale		ISR	Mt. Hermon (Golan Heights), top station of the cable car, snow patch	Kobrlová L. (2023)	33.3052	35.7867	2000
A. rhodopeum	14/48	12	2x	-	1.165	0.058		-	-	-	-	-	-	-	-	Vicia (Pisum)		BGR	Melnik, Robinia forest in the valley from the village to the Rozen Monastery	Duchoslav M., Jandová M. (2014)	41.5287	23.4158	552
A. rhodopeum	17/134AB	10	2x	16	1.19	0.013		1	31.7	-	2.22	2.33	15.85	15501.3	15.85	Vicia		GRC	Thiva, rock steppe on the hills 5 km W from the village, N from the main road	Kalous R. (2017)	38.3376	23.2573	160
A. rhodopeum	17/272	7	2x	-	1.186	0.007		1	31.6	-	2.37	3.17	15.8	15452.4	15.8	Vicia		BGR	Melnik, xerotherms and scrub along the hiking trail from Melnik to Rozhen, on the ascent from the valley to the top of the earth pyramids	Kalous R. (2017)	41.5292	23.4166	610
A. rhodopeum	17/275	1	2x	-	1.182	-		1	31.8	-	3.13	4.09	15.6	15256.8	15.6	Vicia (Secale)		BGR	Vlahi u Kresny, along the old trail above Kosovska Reka, 0.2 km NW of the church in the village square	Kalous R. (2017)	41.7412	23.227	530
A. rhodopeum	19/151	1	2x	-	1.167	-		-	-	-	-	-	-	-	-	Vicia		BGR	Melnik, scrubland along the hiking trail from Melnik to Rozhen, on the ascent from the valley to the top of the earth pyramids	Taraška V., Vojtěchová K. (2019)	41.5291	23.4163	565
A. rhodopeum	21/25	1	2x	-	1.786	-		1	28.9	-	3.99	4.43	14.45	13865.5	14.45	Vicia (Secale)		MKD	Babuna	Naumenko A. (2021)	41.4699	21.5845	1160
A. rupestre	2024-04-12	4	3x (x=7)	21	1.79	0.036		3	29	0.6	2.86	3.09	14.5	14181	9.66667	Secale		UKR	Nikita, in the undergrowth of the oak forest, Cape Martyan Nature Reserve	Jandová M. (2012)	44.5077	34.2408	118
A. rupestre	2024-05-12	2	3x (x=8)	-	2.302	0.025		2	37.3	0.4	3.71	3.39	18.65	18239.7	9.325	Secale		UKR	Nikita, rock outcrops to the seashore, Cape Martyan Nature Reserve	Jandová M. (2012)	44.5082	34.252	0
A. rupestre	13/59	4	2x (x=7)	-	1.365	0.011		4	22.1	0.2	3.53	3.13	11.05	10806.9	11.05	Secale		GEO	Murshkeli, pasture	Jandová M. (2013)	43.0556	42.7793	1817
A. rupestre	13/60	4	2x (x=7)	14	1.391	0.004		2	22.5	0.1	2.19	2.3	11.25	11002.5	11.25	Secale		GEO	Chvabiani, dry grasslands above the river	Jandová M. (2013)	43.0494	42.8512	1571
A. rupestre	13/65	6	3x (x=8)	24	2.456	0.018		3	39.8	0.3	3.21	3.35	19.9	19462.2	13.2667	Secale		GEO	Kvabiskhevi, rock outcrops above the municipal road from Borjomi National Park to Kharagauli	Jandová M. (2013)	41.7799	43.2433	924
A. rupestre	18/32	3	4x (x=7)	28	2.652	0		3	42.9	0	2.5	2.71	21.45	20978.1	10.725	Secale		GEO	Didgoori (orig. seeds from BG Bonn, IS 2017)	Krämer A., Lobin W. (2007)	41.7836	44.5192	1570
A. telmatum	15/42AB	10	4x	32	3.131	0.015		7	50.7	0.8	3.73	3.18	25.35	24792.3	12.68	Secale		HRV	Nin, Ninsko Blato, salt marsh near the coast, NW of the Nin	Duchoslav M., Jandová M., Kalous R. (2015)	44.251	15.173	0
A. tenuiflorum	12/116	1	2x	-	1.467	-		1	23.8	-	3.85	4.51	11.9	11638.2	11.9	Secale		HRV	Jasenice, camping by the sea right in the village, among the pine trees	Jandová M. (2012)	44.2509	15.5378	0
A. tenuiflorum	22/3	3	2x	16	1.396	-		-	-	-	-	-	-	-	-	Secale		ITA	Piragineti, edge of the forest (Robinia pseudoacacia) on the road from the village to the church of Abbazia del Patire	Duchoslav M. (2022)	39.5765	16.5727	480
A. tenuiflorum	22/7	4	2x	-	1.442	0.012		1	23.1	-	3.06	3.25	11.55	11295.9	11.55	Secale		ITA	Piragineti, sandy roadside S of the church of Abbazia del Patire, S of the village	Duchoslav M. (2022)	39.5694	16.5707	610
A. tenuiflorum	22/10AB	12	2x	-	1.437	0.007		1	22.8	-	3.62	3.33	11.4	11149.2	11.4	Secale		ITA	Piragineti, rock outcrops by the road at the bend below the parking lot of the church Abbazia del Patire , S of the village	Duchoslav M. (2022)	39.5715	16.5708	600
A. tenuiflorum	22/13	3	2x	-	1.406	0.013		1	22.5	-	3.56	4.07	11.25	11002.5	11.25	Secale		ITA	Piragineti, the edge of the forest and the rocks on the road from the village to the church of Abbazia del Patire	Duchoslav M. (2022)	39.5843	16.5722	320
A. tenuiflorum	22/18	2	2x	16	1.659	-		-	-	-	-	-	-	-	-	Secale		ITA	Piragineti, allow in an olive grove above the SS107 road, 1.2 km E of the castle in the village	Duchoslav M. (2022)	39.2283	16.7948	480
A. tenuiflorum	23/190AB	11	2x	16	1.515	0.009		1	24.2	-	2.78	3.18	12.1	11833.8	12.1	Secale		HRV	Pula, Verudela, Marina Bunarina, dry roadside in Pinus halepensis groove	Hroneš M. (2023)	44.8405	13.8386	1
A. tenuiflorum	24/139+24/140	4	2x	-	1.504	0.004		4	24.4	0.1	3.13	3.72	12.2	11931.6	12.2	Secale		HRV	Premantura, dry rocky grasslands S of the village and margin of road margin near the parking site at the SW margin of the town, below Glavica point (44 m)	Blažek V. (2024)	44.7995	13.9043	30
A. valdesianum	23/175	5	2x	16	1.668	0.019		2	27.3	0.4	3.02	3.5	13.65	13349.7	13.65	Secale		ESP	Sierra Nevada Mts, subalpine rock vegetation near peak 2558 N from Alberque Universitario	Duchoslav M. (2023)	37.096	3.38637	2520

## Sheet: Table S2
Table S2. List of published somatic chromosome numbers (2n) and ploidy levels for members of the Allium sect. Codonoprasum examined in this paper. Both the original taxon determination in the original source (Taxon orig.) and our taxonomic interpretation (Taxon) are presented. Where our taxonomic interpretation differs from the original source, this is usually explained in the Notes. Dashes in th…
New estimates and synthesis of chromosome numbers, ploidy levels and genome size variation in Allium sect. Codonoprasum: advancing our understanding of the unresolved diversification and evolution of this section
Kobrlová L., Jandová M., Vojtěchová K., Šafářová L., Duchoslav M.
*: redetermination after consultation with the author of the original record
---: We are not confident with the original determination of the taxon. We consider the record to belong to another taxon.
Taxon	Taxon orig.	Reference	Chromosome number (2n)	Ploidy level	Country	Locality	Coordinates (WGS 84, latitude [N] and longitude [E])		Alt. [m a.l.s.]	Notes
Allium aetnense	Allium aetnense	Brullo et al. (2013)	16	2	ITA	Sicily, Etna, Monte Maletto, province of CT (SI)	37.7936711	14.9424061	1746
Allium carinatum subsp. carinatum	Allium carinatum	Levan (1937)	16, 24 (17, 19, 30)	2,3 (and aneuploids)	-	-	-	-	-	Plants of unknown origin from various botanical gardens; these are only mentioned here, but are not included in the overall data analyses.
Allium carinatum subsp. carinatum	Allium carinatum	Levan (1933)	24	3	SWE	Lund, Helgonabacken	55.70	13.197	50
Allium carinatum subsp. carinatum	Allium carinatum	Levan (1933)	24	3	SWE	Lund, Tuna	55.708	13.210	50
Allium carinatum subsp. carinatum	Allium carinatum	Geitler (1944)	16	2	AUT	Niederösterreich, Umgebung der Biologischen Station Lunz (nordl. Ostalpen)	47.8515	15.0419	600
Allium carinatum subsp. carinatum	Allium carinatum	Diannelidis (1947)	16	2	AUT	Niederösterreich, Wiener Becken, Umgebung von Gramatneusiedl (SE von Wien)	48.0291492	16.4886372	181
Allium carinatum subsp. carinatum	Allium carinatum	Diannelidis (1947)	16	2	AUT	Niederösterreich, Nördlische Ostalpen, Umbebung der Biologischen Station Lunz nächst dem Schlosse Seehof; beim Beginn des Touristenweges von Lunz-Seehof zum "Durchlass" an dessen Abzweigung von der Strasse zum "Durchlass"	47.8529586	15.0731061	641
Allium carinatum subsp. carinatum	Allium carinatum	Tschermak-Woess (1947)	16	2	AUT	Niederösterreich, Weidlingbachtal bei Wien: an 4 verschiedenen Stellen einer Wiese [7763/2]	48.2674319	16.2615431	273
Allium carinatum subsp. carinatum	Allium carinatum	Tschermak-Woess (1947)	16	2	AUT	Niederösterreich, Wiener Becken, Wiese bei Mitterndorf an der Fischa	47.9974719	16.4703767	187
Allium carinatum subsp. carinatum	Allium carinatum	Tschermak-Woess (1947)	16	2	AUT	Oberösterreich, bei Ebensee: 4 bis 3 km voneinander entfernte Stellen	47.8122364	13.7741667	434
Allium carinatum subsp. carinatum	Allium carinatum	Tschermak-Woess (1947)	16	2	AUT	Fritzensmähder bei Innsbruck: an mehreren, bis zu 200 m entferten Stellen	47.3070250	11.5834603	659
Allium carinatum subsp. carinatum	Allium carinatum	Tschermak-Woess (1947)	16	2	AUT	Trins bei Steinach am Brenner	47.0850875	11.4176294	1292
Allium carinatum subsp. carinatum	Allium carinatum	Tschermak-Woess (1947)	16	2	AUT	Halterbachtal bei Wien	48.2282333	16.2414328	283
Allium carinatum subsp. carinatum	Allium carinatum	Tschermak-Woess (1947)	16	2	AUT	Lainzer Tiergarten bei Wien	48.1984231	16.2528858	211
Allium carinatum subsp. carinatum	Allium carinatum	Geitler and Tschermak-Woess (1962)	16	2	AUT	Grundlsee	47.6312658	13.8799925	712
Allium carinatum subsp. carinatum	Allium carinatum	Geitler and Tschermak-Woess (1962)	16	2	AUT	Ebensee	47.8115564	13.7696953	488
Allium carinatum subsp. carinatum	Allium carinatum	Geitler and Tschermak-Woess (1962)	16	2	AUT	Roßleithen bei Windischgarsten (Entfernung von Ebenseee Luftlinie zirka 40 km)	47.7000475	14.2763436	686
Allium carinatum subsp. carinatum	Allium carinatum	Geitler and Tschermak-Woess (1962)	16	2	AUT	Oberhalb der Kirche von St. Jakob, das etwa 2 km östlich von St. Anton am Arlberg liegt, befindet sich in 1250 m Höhe ein ausgebreiteter Bedtand	47.1418131	10.2827056	1347
Allium carinatum subsp. carinatum	Allium carinatum	Geitler and Tschermak-Woess (1962)	16	2	AUT	Navis-Tal (einem Seitental des vom Brenner gegen Innsbruck ziehenden Wipptales)	47.1227553	11.5051633	1181
Allium carinatum subsp. carinatum	Allium carinatum	Tschermak-Woess (1964)	16	2	AUT	Im Ortsgebiet von Ebnit (einem kleinen im Bregenzer Wald, 7 km südlich von Dornbirn), nördlich der Fahrstraße, auf der dieser Ort von Dornbirn	47.3508008	9.7590814	960
Allium carinatum	Allium carinatum	Dietrich (1967)	16	2	?	[from botanical garden Strasbourg, no info on original locality]	-	-	-	Plants of unknown origin from various botanical gardens; these are only mentioned here, but are not included in the overall data analyses.
Allium carinatum	Allium carinatum	Parreaux (1971)	16	2	FRA	Jura Central, Chassagne (alt. 500 m), Cariceto-Anthyllidetum montanae	46.86	5.45	500
Allium carinatum subsp. carinatum	Allium carinatum	Greilhuber (1973)	16	2	AUT	Lunz, Lower Austria	47.8606764	15.0270919	600
Allium carinatum subsp. carinatum	Allium carinatum	Greilhuber (1973)	16	2	DEU	Germany, Tegernsee	47.711435	11.756484	752
Allium carinatum subsp. carinatum	Allium carinatum	Cheshmedzhiev (1975a)	16	2	BGR	студентска почивна станция въ Берковица [around the student challet near Berkovista [likely х.Ком]]	43.1902439	23.079413	1500
Allium carinatum subsp. carinatum	Allium carinatum	Cheshmedzhiev (1975a)	16	2	BGR	grasslands near Rozovo, Peshtera	42.0095189	24.3730167	620
Allium carinatum subsp. carinatum	Allium carinatum subsp. carinatum	Loidl (1979)	16	2	DEU	Bayern, Tegernsee	47.711435	11.756484	751
Allium carinatum subsp. carinatum	Allium carinatum	Migra (1982)	16	2	SKV	Západné Beskydy, Oravská Polhora, Oravská Polhora, edge of the field nearby the road to the settlement of Slaná voda (64, 82d)	49.5227225	19.4722606	710
Allium carinatum subsp. carinatum	Allium carinatum	Loidl (1983)	16	2	AUT	Vorarlberg, Bludesch	47.2018364	9.7475553	573
Allium carinatum subsp. carinatum	Allium carinatum	Loidl (1983)	16	2	AUT	Vorarlberg, Thüringen	47.2020467	9.7689847	617
Allium carinatum subsp. carinatum	Allium carinatum	Speta (1984)	16	2	AUT	Oberösterreich. Polsterlucke bei Hinterstoder	47.6929758	14.1149953	618
Allium carinatum subsp. carinatum	Allium carinatum	Májovský et al. (1987)	16	2	SKV	Západné Beskydy, Oravská Polhora, Oravská Polhora, edge of the field nearby the road to the settlement of Slaná voda (64, 82d)	49.5227225	19.4722606	710
Allium carinatum subsp. carinatum	Allium carinatum subsp. carinatum	Waldherr (1992) cit. in Dobeš and Vitek (2000)	16	2	AUT	Niederösterreich, bei Pernitz	47.8977953	15.9596372	430
Allium carinatum subsp. carinatum	Allium carinatum subsp. carinatum	Wetching (1992)	16	2	AUT	Knt., Gailtaler Alpen, Gitschtal, Weißbriach, Friedhofsmauer	46.6877178	13.2564322	788
Allium carinatum subsp. carinatum	Allium carinatum subsp. carinatum	Özhatay (1993)	16	2	TUR	s.loc.	-	-	-
Allium carinatum subsp. carinatum	Allium carinatum	Lovka (1995)	16	2	MNE	Montenegro: Prokletije	42.4400000	19.8120000	2533
Allium carinatum subsp. carinatum	Allium carinatum	Lovka (1995)	16	2	MNE	Montenegro: Grebaja	42.5166508	19.7842900	1160
Allium carinatum subsp. carinatum	Allium carinatum	Murín et al. (1999)	16	2	SKV	Bukovské vrchy, Smolník (68, 99d)	49.1081933	22.2808344	453
Allium carinatum subsp. carinatum	Allium carinatum subsp. carinatum	Lippert (2006)	16	2	DEU	MTB 7341/1. Bayern, Rosenau bei Dingolfing. Cult. in Botanischer Garten München (3162)	48.675	12.542	352
Allium carinatum subsp. carinatum	Allium carinatum	Diannelidis (1947)	24+1B	3	AUT	Lunz am See, Umgebung der Biologischen Station	47.8541261	15.0674675	616
Allium carinatum subsp. carinatum	Allium carinatum	Ohle (unpubl.)	16	2	DEU	Bayern, Walchensee bei Garmisch, Hangfuß im Schotter. Cult. in Gatersleben (2407)	47.5952722	11.3752028	813
Allium carinatum subsp. carinatum	Allium flexum	Jauzein and Tison (2001)	24	3	FRA	L’Isle d’Abeau, Siccieu	45.733	5.313	350
Allium carinatum subsp. carinatum	Allium carinatum	Jauzein and Tison (2001)	24	3	FRA	Kembs	47.687	7.498	250
Allium carinatum subsp. carinatum	Allium carinatum	Jauzein and Tison (2001)	24	3	FRA	Nantua	46.148	5.602	520
Allium carinatum subsp. carinatum	Allium carinatum	Jauzein and Tison (2001)	24	3	FRA	Balan	45.838	5.101	200
---	Allium consimile	Jauzein and Tison (2001)	32	4	FRA	Meyzieu, Villette d’Anthon	45.789	5.114	200
Allium carinatum subsp. carinatum	Allium carinatum	Tschermak-Woess (1947)	24	3	AUT	Sophienalpe bei Wien	48.2468008	16.2319556	471
Allium carinatum subsp. carinatum	Allium carinatum	Tschermak-Woess (1947)	24	3	AUT	Wiener Becken, bei Wienerherberg	48.0582383	16.5576753	168
Allium carinatum subsp. carinatum	Allium carinatum	Tschermak-Woess (1947)	24	3	AUT	Lunz am See, Böschung der Straße von Schloß Seehof zur Garageoberhalb der Biologischen Station	47.8534747	15.0694953	618
Allium carinatum subsp. carinatum	Allium carinatum	Tschermak-Woess (1947)	24	3	AUT	Traunauen bei Weißkurchen an der Traun unterhalb von Wels: verschiedene Stellen	48.1361558	13.9729103	327
Allium carinatum subsp. carinatum	Allium carinatum	Tschermak-Woess (1947)	26	3	AUT	Bei Feistenau	47.7790728	13.2337503	780	In later sources, this number is considered to be euploid with the presence of additional B chromosome(s).
Allium carinatum subsp. carinatum	Allium carinatum	Tschermak-Woess (1947)	25	3	AUT	Göstling im Ybbstal	47.806	14.9307	520	In later sources, this number is considered to be euploid with the presence of additional B chromosome(s).
Allium carinatum subsp. carinatum	Allium carinatum	Tschermak-Woess (1947)	25	3	AUT	St. Anton im Erlauftal	47.964	15.203	400	In later sources, this number is considered to be euploid with the presence of additional B chromosome(s).
Allium carinatum subsp. carinatum	Allium carinatum	Geitler and Tschermak-Woess (1962)	24	3	AUT	Mondsee	47.8148172	13.3905900	501
Allium carinatum subsp. carinatum	Allium carinatum	Geitler and Tschermak-Woess (1962)	24	3	AUT	Gaisberg bei der Stadt Salzburg	47.8051183	13.1127222	1273
Allium carinatum subsp. carinatum	Allium carinatum	Geitler and Tschermak-Woess (1962)	25	3	AUT	Hallstatt (Oberösterreich): an der Straße gegen Goisern (südostexponierter Hang mit anstehendem Kalk und xerophiler Vegetation in den Humus-erfüllten Felsspalten)	47.5687283	13.6501244	520	In later sources, this number is considered to be euploid with the presence of additional B chromosome(s).
Allium carinatum subsp. carinatum	Allium carinatum	Geitler and Tschermak-Woess (1962)	25	3	AUT	Traunsee (Wegrand beim Hoisenwirt am Fuß des Traunsteins)	47.8725172	13.8285394	1339	In later sources, this number is considered to be euploid with the presence of additional B chromosome(s).
Allium carinatum subsp. carinatum	Allium carinatum	Geitler and Tschermak-Woess (1962)	25	3	AUT	Neuberg (Steiermark) in einem Seitental der Mürz, über Schiefer	47.6640619	15.5713597	767	In later sources, this number is considered to be euploid with the presence of additional B chromosome(s).
Allium carinatum subsp. carinatum	Allium carinatum	Geitler and Tschermak-Woess (1962)	25	3	AUT	Neuberg (Steiermark), über Kalkgeröll, am Hang oberhalb des Ortes	47.6655217	15.5855219	936	In later sources, this number is considered to be euploid with the presence of additional B chromosome(s).
Allium carinatum subsp. carinatum	Allium carinatum	Nilsson and Lassen (1971)	24	3	SVN	2 km S of the Pivka	45.655	14.189	430
Allium carinatum subsp. pulchellum	Allium cirrhosum	Cheshmedzhiev (1973)	24+1B	3	BGR	Balkan Range [Stara Planina] (Central), Karlovo, on the path to the challet "Chubavec"	42.65	24.81	520	Only record of a polyploid in this taxon. Cheshmedzhiev was a very careful botanist, but this record (although considered relevant by us here) needs to be revised by revisiting the locality and re-analysing the sampled plants.
Allium carinatum subsp. carinatum	Allium carinatum	Cheshmedzhiev (1975b)	24	3	BGR	near the challet Mazalat, Central Balkan Range (Stara Planina)	42.7586250	25.1146594	1500
Allium carinatum subsp. carinatum	Allium carinatum	Cheshmedzhiev (1975b)	24	3	BGR	студентска почивна станция въ Берковица [around the student challet near Berkovista [likely х.Ком]]	43.1902439	23.079413	1500
Allium carinatum subsp. carinatum	Allium carinatum	Vosa (1976)	24	3	GBR	Gloucester [SECONDARY, NON-NATIVE ORIGIN]	-	-	-
Allium carinatum subsp. carinatum	Allium carinatum	Vosa (1976)	24	3	GBR	Botanic Garden, Oxford [SECONDARY, NON-NATIVE ORIGIN]	-	-	-
Allium carinatum subsp. carinatum	Allium carinatum subsp. carinatum	Loidl (1981)	25	3	AUT	Niederösterreich, Waidhofen an der Ybbs, Schnabelberg	47.9400811	14.7426319	959	In later sources, this number is considered to be euploid with the presence of additional B chromosome(s).
Allium carinatum subsp. carinatum	Allium carinatum	Speta (1984)	24+1B	3	AUT	Oberösterreich. Am Weg vom Landeserholungsheim zum Dietlgut	47.6774567	14.1143169	643
Allium carinatum subsp. carinatum	Allium carinatum	Speta (1984)	24+1B	3	AUT	Oberösterreich. Hengstpaß, 1000 m, bei Windischgarsten zeigten ebenfalls	47.7024961	14.4600147	1005
Allium carinatum subsp. carinatum	Allium carinatum	Wittmann (1984)	24	3	AUT	Salzburg-Stadt, Rainberg, W-Hang, lichter Laubmischwald (8244/1)	47.7951175	13.0354306	492
Allium carinatum subsp. carinatum	Allium carinatum	Wittmann (1984)	24+2B	3	AUT	Flachgau, Bergheim bei Salzburg, Bahnböschung beim Schlachthof (8144/3)	47.8383561	13.0214878	411
Allium carinatum subsp. carinatum	Allium carinatum	Májovský et al. (1987)	24	3	SKV	Krivánska Malá Fatra, Štefanová, Malá Fatra, Štefanová	49.2341433	19.0660606	648
Allium carinatum subsp. carinatum	Allium carinatum subsp. carinatum	Soliman (1990)	24	3	GBR	Tapton Gardens, Sheffeld University, UK [cultivated plants of unknown origin]	-	-	-	Cultivated plants of unknown origin, count not included in analyses, taxon not native to GBR
Allium carinatum subsp. carinatum	Allium carinatum subsp. carinatum	Waldherr (1992)	24	3	AUT	Niederösterreich, Waidhofen an der Ybbs, Schnabelberg	47.9400811	14.7426319	959
Allium carinatum subsp. carinatum	Allium carinatum subsp. carinatum	Wetching (1992)	24	3	AUT	Knt. Jauntal, St. Veit, Trockenrasen	46.5828111	14.5373081	551
Allium carinatum subsp. carinatum	Allium carinatum subsp. carinatum	Wetching (1992)	24	3	AUT	Knt. Gailtaler Alpen, Auf der Müssen, Mähwiese	46.7130603	12.9286994	1810
Allium carinatum subsp. carinatum	Allium carinatum subsp. carinatum	Wetching (1992)	24	3	AUT	Knt. Umgebung Villach, Wollanig, Goltschachbühel, Trockenrasen, Marmor	46.6435603	13.8145842	626
Allium carinatum subsp. carinatum	Allium carinatum subsp. carinatum	Wetching (1992)	24	3	AUT	Knt. Klagenfurter Becken, Ulrichsberg, Trockenrasen b. Kollerwirt	46.6941886	14.2988422	740
Allium carinatum subsp. carinatum	Allium carinatum subsp. carinatum	Wetching (1992)	24	3	AUT	Knt. Sattnitz, Hollenburg-S., Bahndamm	46.5449867	14.2592567	449
Allium carinatum subsp. carinatum	Allium carinatum subsp. carinatum	Wetching (1992)	24+1B	3	AUT	Knt. Jauntal, Stein i. J., Kongfels	46.6107194	14.5434819	463
Allium carinatum subsp. carinatum	Allium carinatum	Lovka (1995)	24	3	SVN	Cerkno	46.12	13.98	350
Allium carinatum subsp. carinatum	Allium carinatum	Lovka (1995)	24	3	SVN	Golac	45.51	2024-06-14	650
Allium carinatum subsp. carinatum	Allium carinatum	Lovka (1995)	24	3	BIH	Visegrad	43.789	19.302	350
Allium carinatum subsp. carinatum	Allium carinatum	Lovka (1995)	24	3	BIH	Sarajevo	43.86	18.38	520
Allium carinatum subsp. carinatum	Allium carinatum	Lovka (1995)	24	3	SRB	Zlatibor	43.729	19.69	950
Allium carinatum subsp. carinatum	Allium carinatum	Marcucci and Tornadore (1997)	24	3	ITA	Bosco di Mansu, Oderzo, province of TV	45.7833708	12.4937783	15	see https://bot.biologia.unipi.it/chrobase/site/view?id=61, we do not accept the opinion in chrobase.it
Allium carinatum subsp. carinatum	Allium carinatum	Murín et al. (1999)	24	3	SKV	Záhorská nížina, Studienka, Studienka pri Rudave, U Holbičkov [Holbičkovci settlement] (74, 68d)	48.5087881	17.1072492	171
Allium carinatum subsp. carinatum	Allium carinatum	Murín et al. (1999)	24	3	SKV	Malé Karpaty, Brezová pod Bradlom (73, 71a)	48.6616436	17.5370297	256
Allium carinatum subsp. carinatum	Allium carinatum subsp. carinatum	Zeidler (1999)	24	3	CZE	Bílé Karpaty Mts.; Bošacká dolina valley - north slope	48.9073675	17.7556000	510
Allium carinatum subsp. carinatum	Allium carinatum subsp. carinatum	Zeidler (1999)	24	3	CZE	Bílé Karpaty Mts.; Čertoryje - north part by green tourist mark	48.8597756	17.4097219	380
Allium carinatum subsp. carinatum	Allium carinatum subsp. carinatum	Zeidler (1999)	24	3	CZE	Bílé Karpaty Mts.; Machová - up railway station Machová	48.8243044	17.5194128	410
Allium carinatum subsp. carinatum	Allium carinatum subsp. carinatum	Zeidler (1999)	24	3	CZE	Bílé Karpaty Mts.; valley of Kazivec brook	48.9017850	17.5966961	420
Allium carinatum subsp. carinatum	Allium carinatum subsp. carinatum	Zeidler (1999)	24	3	CZE	Bílé Karpaty Mts.; Zahrady pod hájem near village of Velká nad Veličkou	48.8840547	17.5288722	360
Allium carinatum subsp. carinatum	Allium carinatum subsp. carinatum	Zeidler (1999)	24	3	CZE	Drahanská vrchovina Mts.; Vranovice - 400m toward crossing Vincencov - Otaslavice [SECONDARY, NON-NATIVE ORIGIN]	49.3940392	17.0755167	240	Count not included in analyses, taxon not native to locality.
Allium carinatum subsp. carinatum	Allium carinatum subsp. carinatum	Zeidler (1999)	24	3	SKV	Malá Fatra Mts.; mountain chalet Grúň	49.2196386	19.0537703	980
Allium carinatum subsp. carinatum	Allium carinatum subsp. carinatum	Zeidler (1999)	24	3	SKV	Nízke Tatry Mts.; Moštenica - yellow tourist mark by Uhliarský brook	48.8177464	19.2938775	560
Allium carinatum subsp. carinatum	Allium carinatum subsp. carinatum	Zeidler (1999)	24	3	SKV	Biele Karpaty Mts.; Bošácká dolina valley - settlement of Ondrášovec	48.9009500	17.8040514	420
Allium carinatum subsp. carinatum	Allium carinatum subsp. carinatum	Zeidler (1999)	24	3	SKV	Kremnické vrchy Mts.; Turček - 3 km up the village, the orifice Ružová dolina valley	48.7770006	18.9447950	660
Allium carinatum subsp. carinatum	Allium carinatum	Ohri and Pistrick (2001)	16	2	-	[Gatersleben collection]	-	-	-	Count not included in analyses, no data on source location.
Allium carinatum subsp. carinatum	Allium carinatum subsp. carinatum	Soliman (1999)	24	3	?	[no data on locality]	-	-	-	Count not included in analyses, no data on source location.
Allium carinatum subsp. pulchellum	Allium carinatum subsp. pulchellum	Soliman (1999)	16	2	?	[no data on locality]	-	-	-	Count not included in analyses, no data on source location.
Allium carinatum subsp. pulchellum	Allium carinatum subsp. pulchellum	Ricci (1965)	16	2	?	[from botanical gardens Bruxelles, Graz, no info on original localities]	-	-	-	Count not included in analyses, no data on source location.
Allium carinatum subsp. pulchellum	Allium pulchellum	Dietrich (1967)	16	2	?	[from botanical garden Strasbourg, no info on original locality]	-	-	-	Count not included in analyses, no data on source location.
Allium carinatum subsp. pulchellum	Allium cirrhosum	Cheshmedzhiev (1970)	16	2	BGR	Thracian Lowland	42.1948486	26.2003450	244
Allium carinatum subsp. pulchellum	Allium pulchellum	Cela Renzori and Garbari (1971)	16	2	ITA	presso il Rifugio Donegani, Apuan Alps (central Italy)	44.137	10.194	1100
Allium carinatum subsp. pulchellum	Allium pulchellum	Cela Renzori and Garbari (1971)	16	2	ITA	San Giuliano near Pisa	43.761	10.442	120
Allium carinatum subsp. pulchellum	Allium carinatum	Vosa (1971)	16	2	ITA	Agnano Pisano (Pisa, Italy)	43.7377350	10.4878483	84	See https://bot.biologia.unipi.it/chrobase/site/view?id=61, we accept this opinion, also because in the later paper (Vosa 1976), identical plants from identical locality are considered A. pulchellum
Allium carinatum subsp. pulchellum	Allium cirrhosum	Cheshmedzhiev (1973)	16, 16+1B	2	BGR	Balkan Range (Central), Karlovo	42.65	24.81	-
Allium carinatum subsp. pulchellum	Allium cirrhosum	Cheshmedzhiev (1973)	16, 16+1B	2	BGR	Rila Mts, near the Rilski manastir Monastery	42.1327	23.3391	988
Allium carinatum subsp. pulchellum	Allium pulchellum	Marchi et al. (1974)	16	2	ITA	Bordi della S.S. Senese-Aretina tra i km 35 e 36 prima del bivio per Luiano	-	-	-	unclear locality
Allium carinatum subsp. pulchellum	Allium cirrhosum	Cheshmedzhiev (1975a)	16+1B	2	BGR	Central Stara Planina Mts, Trajanski Balkan, rocks in "Kozja stena"	42.792228	24.561271	988
Allium carinatum subsp. pulchellum	Allium pulchellum	Vosa (1976)	16	2	ITA	Agnano Pisano	43.7377350	10.4878483	84
Allium carinatum subsp. pulchellum	Allium pulchellum	Vosa (1976)	16	2	ITA	Calci, Pisa	43.7257989	10.5152806	43
Allium carinatum subsp. pulchellum	Allium pulchellum	Vosa (1976)	16	2	ITA	Massarosa, Lucca	43.8676500	10.3397156	4
Allium carinatum subsp. pulchellum	Allium pulchellum	Jacobsen and Ownbey (1977)	16	2	USA	New Jersey, Burlington [SECONDARY, NON-NATIVE ORIGIN]	-	-	-	non-native plants of unknown origin, count not included in analyses, taxon not native to USA
Allium carinatum subsp. pulchellum	Allium pulchellum	Jacobsen and Ownbey (1977)	16	2	USA	Moorestown, Pearce [SECONDARY, NON-NATIVE ORIGIN]	-	-	-	non-native plants of unknown origin, count not included in analyses, taxon not native to USA
Allium carinatum subsp. pulchellum	Allium pulchellum	van Loon and Kieft (1980)	16	2	BIH	Yugoslavia: near Naja Luka	44.7520639	17.2137294	350
Allium carinatum subsp. pulchellum	Allium pulchellum	Löve and Löve (1982)	16	2	ITA	Toscana, N of Castelnuovo, N668	43.8275928	11.0681008	35
Allium carinatum subsp. pulchellum	Allium carinatum subsp. pulchellum	Loidl (1983)	16	2	GBR	Bot. Garden Chelsea, London, cultivated [SECONDARY, NON-NATIVE ORIGIN]	-	-	-	Cultivated plants of unknown origin, count not included in analyses, taxon not native to GBR
Allium carinatum subsp. pulchellum	Allium pulchellum	Wittmann (1984)	16	2	ITA	Italien, Lombardei, 1 km E von Aprica, Felsen an der Straße nach Edolo	46.1630853	10.2014072	1070
Allium carinatum subsp. pulchellum	Allium carinatum subsp. pulchellum	Özhatay (1993)	16	2	TUR	s. loc.	-	-	-
Allium carinatum subsp. pulchellum	Allium carinatum subsp. pulchellum	Soliman (1990)	16	2	GBR	Avon Bulds Ltd., cultivated [SECONDARY, NON-NATIVE ORIGIN]	-	-	-	Cultivated plants of unknown origin, count not included in analyses, taxon not native to GBR
Allium carinatum subsp. pulchellum	Allium pulchellum	Lovka (1995)	16	2	SVN	Slavnik	45.5338931	13.9759258	1013
Allium carinatum subsp. pulchellum	Allium pulchellum	Lovka (1995)	16	2	SRB	Serbia: Mojkovac	42.9624908	19.5799897	831
Allium carinatum subsp. pulchellum	Allium pulchellum	Lovka (1995)	16	2	SRB	Serbia: Zabljak	43.1550531	19.1208669	1447
Allium carinatum subsp. pulchellum	Allium pulchellum	Vosa (1996)	16	2	ITA	Selletta di Agnana Pisano	43.7377350	10.4878483	84
Allium carinatum subsp. pulchellum	Allium pulchellum	Vosa (1996)	16	2	ITA	Verruca di Calci, Pisa	43.7071883	10.5338161	531
Allium carinatum subsp. pulchellum	Allium pulchellum	Vosa (1996)	16	2	ITA	Massarosa, Lucca	43.8676500	10.3397156	4
Allium carinatum subsp. pulchellum	Allium pulchellum	Vosa (1996)	16	2	ITA	AI Polacco, S. Giuliano T., Pisa	43.7644336	10.4419850	63
Allium carinatum subsp. pulchellum	Allium pulchellum	Vosa (1996)	16	2	ITA	Cave di S. Giuliano T., Pisa	43.7564778	10.4442256	5
Allium carinatum subsp. pulchellum	Allium pulchellum	Vosa (1996)	16	2	ITA	Bagnetto di Agnana Pisano, Pisa	43.7377350	10.4878483	84
Allium carinatum subsp. pulchellum	Allium pulchellum	Vosa (1996)	16	2	ITA	Filettale, Pisa	43.8109183	10.4009442	9
Allium carinatum subsp. pulchellum	Allium pulchellum	Vosa (1996)	16	2	ITA	Caprona, Pisa	43.7073247	10.5046556	11
Allium carinatum subsp. pulchellum	Allium carinatum subsp. pulchellum	Lippert (2006)	16	2	DEU	MTB 7130/3. Bayern, Ries, am Kohlenbach, westl. Sonderhof. Cult. in Botanischer Garten München (3468)	48.825	10.708	473
Allium carinatum subsp. pulchellum	Allium carinatum subsp. pulchellum	Lippert (2006)	16	2	DEU	MTB 7128/3. Baden-Württemberg, Ries: an der Straße von der B 466 in Richtung Ringlesmühle. Cult. in Botanischer Garten München (3619)	48.825	10.375	558
Allium carinatum subsp. pulchellum	Allium coloratum	Caparelli and Peruzzi (2007)	16	2	ITA	Trentino Alto Adige, C-E Alps: Gruppo di Brenta, Molveno (prov. di Trento), along the pathway towards Rifugio Croz dell’Altissimo (cult. Hort. Bot. Univ. Calabria acc. no 489-m; CLU no 16842)	46.1500000	10.9500000	1011
Allium carinatum subsp. carinatum	Allium carinatum	Lövkvist and Hultgård (1999)	24	3	SWE	Jonstorp, Tunneberga	56.22	12.65	-
Allium carinatum subsp. carinatum	Allium carinatum	Lövkvist and Hultgård (1999)	24	3	SWE	Lund, Tuna	55.7	13.21	-
Allium carinatum subsp. carinatum	Allium carinatum	Sopova (1972)	24	3	MKD	Taorska klisura	41.83	21.66	-	very wide localisation
Allium carinatum subsp. carinatum	Allium carinatum	Sopova (1972)	24	3	MKD	Treska river	-	-	-	very wide localisation
Allium carinatum subsp. carinatum	Allium carinatum	Sopova (1972)	24	3	MKD	Žeden	42.02	21.18	-	very wide localisation
Allium carinatum subsp. carinatum	Allium carinatum	Sopova (1972)	24	3	MKD	Pelister	41.014	21.180	-	very wide localisation
Allium carinatum subsp. carinatum	Allium carinatum	Sopova (1972)	24	3	MKD	Galičica	40.944	20.820	-	very wide localisation
Allium carinatum subsp. carinatum	Allium carinatum	Sopova (1972)	24	3	MKD	Radika river	41.67	20.64	-	very wide localisation
Allium carinatum subsp. pulchellum	Allium pulchellum	Sopova (1972)	16	2	MKD	Žeden	42.02	21.18	-	very wide localisation
Allium carinatum subsp. pulchellum	Allium pulchellum	Sopova (1972)	16	2	MKD	Pelister	41.014	21.180	-	very wide localisation
Allium carinatum subsp. pulchellum	Allium pulchellum	Sopova (1972)	16	2	MKD	Galičica	40.944	20.820	-	very wide localisation
Allium carinatum subsp. pulchellum	Allium pulchellum	Sopova (1972)	16	2	MKD	Treska river	-	-	-	very wide localisation
Allium carinatum subsp. pulchellum	Allium pulchellum	Sopova (1972)	16	2	MKD	Mavrovo river	41.71	20.70	-	very wide localisation
Allium carinatum subsp. carinatum	Allium carinatum	Sopova (1971)	24	3	MKD	Galičica	40.944	20.820	-	very wide localisation
Allium daninianum	Allium stamineum	Kollmann (1985)	16	2	ISR	-	-	-	-	see Brullo et al. (1996a)
Allium daninianum	Allium daninianum	Brullo et al. (1996a)	16	2	ISR	Judean Foothills, near Netiv Halamed-hei	31.6881156	34.9808442	297
Allium daninianum	Allium daninianum	Brullo et al. (1996a)	16	2	ISR	Judean, Mt. Kiryat Anavim	31.8134294	35.1329611	794
Allium daninianum	Allium daninianum	Brullo et al. (1996a)	16+ 1-2B	2	ISR	Coastal Galilee, coast of Rosh Hanipra	33.0927736	35.1086794	74
Allium daninianum	Allium daninianum	Brullo et al. (2007a)	16	2	ISR	Israel, Esdraelon Valley, near Yoqneam	32.6	35.1	-	unclear locality
Allium daninianum	Allium daninianum	Brullo et al. (2007a)	16	2	ISR	Judean Foothills, near Netiv Ha'lamed-hei	31.68	34.98	-
Allium daninianum	Allium daninianum	Brullo et al. (2007a)	16	2	ISR	Judean, Mt. Kiryat Anavim	31.81	35.11	-
Allium daninianum	Allium stamineum	Feinbrun (1950)	16	2	ISR	Jerusalem, batha	-	-	-	see Brullo et al. (1996a)
Allium daninianum	Allium stamineum	Shmida and Kollmann (1977)	16	2	ISR/LBN	Mt. Hermon	-	-	-	see Brullo et al. (1996a)
Allium daninianum	Allium stamineum	Shmida and Kollmann (1977)	16	2	ISR	Israel	-	-	-	see Brullo et al. (1996a)
Allium daninianum	Allium stamineum	Kollmann (1986)	16	2	ISR	Israel	-	-	-	see Brullo et al. (1996a)
Allium dentiferum	Allium dentiferum	Brullo et al. (1991)	32	4	ITA	Modica, province of RG	36.8589208	14.7613017	309
Allium dentiferum	Allium dentiferum	Brullo et al. (1991)	32	4	ITA	Pachino, province of SR	36.7152092	15.0914772	57
Allium dentiferum	Allium dentiferum	Brullo et al. (1991)	32	4	ITA	Palermo, province of PA	38.1112267	13.3524433	56
Allium dentiferum	Allium dentiferum	Brullo et al. (1991)	32	4	ITA	Levanzo, province of TP	38.0026417	12.3318336	170
Allium dentiferum	Allium dentiferum	Brullo et al. (1991)	32	4	ITA	Ciane	37.0486228	15.2486961	2
Allium dentiferum	Allium dentiferum	Brullo et al. (1991)	32	4	ITA	Sibari, province of CS	39.7478167	16.4513503	7
Allium dentiferum	Allium dentiferum	Brullo et al. (2008a)	32	4	ESP	Canary Islands, Tenerife	28.2940006	-16.6212	2240
Allium dentiferum	Allium dentiferum	Brullo et al. (2008a)	32	4	ESP	Spain, Granada	37.1734994	-3.59953	678
Allium dentiferum	Allium dentiferum	Brullo et al. (2008a)	32	4	ESP	Spain, Sierra de Ronda	36.7421339	-5.16659	722
Allium dentiferum	Allium dentiferum	Brullo et al. (2008a)	32	4	ITA	Italy, Calabria, Sibari	39.7478167	16.4513503	7
Allium dentiferum	Allium dentiferum	Brullo et al. (2008a)	32	4	ITA	Italy, Sardinia, Arcuentu Mt.	39.5976858	8.5464094	768
Allium dentiferum	Allium dentiferum	Brullo et al. (2008a)	32	4	ITA	Italy, Sardinia, Cala Fiuli	40.2560656	9.6248825	0
Allium dentiferum	Allium dentiferum	Brullo et al. (2008a)	32	4	ITA	Italy, Sicily, Ciane river	37.0486228	15.2486961	2
Allium dentiferum	Allium dentiferum	Brullo et al. (2008a)	32	4	ITA	Italy, Sicily, Levanzo Is.	38.0026417	12.3318336	171
Allium dentiferum	Allium dentiferum	Brullo et al. (2008a)	32	4	ITA	Italy, Sicily, Modica	36.8589208	14.7613017	309
Allium dentiferum	Allium dentiferum	Brullo et al. (2008a)	32	4	ITA	Italy, Sicily, Pachino	36.7152092	15.0914772	57
Allium dentiferum	Allium dentiferum	Brullo et al. (2008a)	32	4	MLT	Malta, Floriana	35.8929836	14.5052717	43
Allium dentiferum	Allium dentiferum	Brullo et al. (2008a)	32	4	GRC	Greece, Crete, Zaros (Agh. Varvara)	35.1298414	24.9045531	334
Allium dentiferum	Allium dentiferum	Brullo et al. (2008a)	32	4	GRC	Greece, Lesbos Is.	39.1762208	25.9989797	562
Allium dentiferum	Allium dentiferum	Brullo et al. (2008a)	32	4	GRC	Greece, Myconos Is.	37.4514211	25.3923256	80
Allium dentiferum	Allium dentiferum	Brullo et al. (2008a)	32	4	CYP	Cyprus, Polis	35.0344769	32.4264708	33
Allium dentiferum	Allium dentiferum	Brullo et al. (2008a)	32	4	TUR	Turkey, Fethiye	36.6221019	29.1153233	5
Allium dentiferum	Allium paniculatum	Marchi et al. (1974)	40	5	ITA	Fiesole frazione Caldine localit. Campolungo ove infesta una vigna, province of FI	43.8419	3046-11-01	250	Our identification is based on the pentaploid chromosome count and the semi-ruderal habitat of the specimen studied, which is typical of A. dentiferum.
Allium dentiferum	Allium pallens	Cheshmedzhiev (1975b)	40	5	BGR	Achtopol, near Black Sea Coast	42.0983	27.9435	20
Allium dentiferum	Allium pallens	Cheshmedzhiev (1975b)	40	5	BGR	Micurin [Carevo]	42.1678	27.8495	50
Allium dentiferum	Allium dentiferum	Brullo et al. (1991)	40	5	ITA	Almo	37.0888742	14.7627081	694
Allium dentiferum	Allium dentiferum	Brullo et al. (1991)	40	5	ITA	Maniace	37.8624231	14.8078350	701
Allium dentiferum	Allium dentiferum	Brullo et al. (1991)	40	5	ITA	Madonie, province of PA	37.8990439	14.0347111	1913
Allium dentiferum	Allium dentiferum	Brullo et al. (1991)	40	5	ITA	S. Giacomo	36.9958081	14.8412886	504
Allium dentiferum	Allium dentiferum	Brullo et al. (1991)	40	5	ITA	Livorno, province of LI	43.5507317	10.3091256	2
Allium dentiferum	Allium dentiferum	Brullo et al. (1991)	40	5	ITA	Giglio, province of GR	42.3665061	10.9002703	431
Allium dentiferum	Allium dentiferum	Tornadore and Marcucci (2005)	40	5	ITA	Colli Euganei, province of PD	45.3056989	11.7176958	57
Allium dentiferum	Allium dentiferum	Brullo et al. (2008a)	40	5	ITA	Spain, Balearic Is., Majorca	39.6142989	2.8885239	131
Allium dentiferum	Allium dentiferum	Brullo et al. (2008a)	40	5	ITA	Italy, Tuscany, Livorno	43.5507317	10.3091256	2
Allium dentiferum	Allium dentiferum	Brullo et al. (2008a)	40	5	ITA	Italy, Tuscany, Giglio Is.	42.3531689	10.8964628	399
Allium dentiferum	Allium dentiferum	Brullo et al. (2008a)	40	5	ITA	Italy, Latium, Magliano Sabina	42.3613569	12.4811694	228
Allium dentiferum	Allium dentiferum	Brullo et al. (2008a)	40	5	ITA	Italy, Sicily, S. Giacomo	36.9958081	14.8412886	504
Allium dentiferum	Allium dentiferum	Brullo et al. (2008a)	40	5	ITA	Italy, Sicily, Maniace	37.8624231	14.8078350	701
Allium dentiferum	Allium dentiferum	Brullo et al. (2008a)	40	5	ITA	Italy, Sicily, Monterosso Almo, s.n.	37.0888742	14.7627081	694
Allium dentiferum	Allium dentiferum	Brullo et al. (2008a)	40	5	ITA	Italy, Sicily, Madonie Mts.	37.8990439	14.0347111	1913
Allium dentiferum	Allium dentiferum	Brullo et al. (2008a)	40	5	ITA	Italy, Sicily, Palermo	38.1112267	13.3524433	56
---	Allium dentiferum	Koçyiğit and Özhatay (2011)	16	2	TUR	ISTE 86053	-	-	-	Whilst the specimen appears to be correctly determined, the chromosome number is problematic as every other source reports a diploid complement; we do not take this number into account in the analysis.
Allium dinaricum	Allium dinaricum	Bogdanović et al. (2024)	16	2	HRV	Croatia, Mt Velebit, above Velike Brisnice, in calcareous rocky crevices along mountain path, 44°46'44.26"N, 14°55'55.9"E, c. 800 m	44.779	14.9322	800
---	Allium longispathum	Jauzein and Tison (2001)	32	4	FRA	Nice	43.7012	7.249	50	Requires further study, focused on its relationship with A. dentiferum. See Kobrlová et al. (this study) for discussion.
---	Allium longispathum	Jauzein and Tison (2001)	32	4	FRA	Gruissan	43.1203	3.10189	10	Requires further study, focused on its relationship with A. dentiferum. See Kobrlová et al. (this study) for discussion.
---	Allium longispathum	Jauzein and Tison (2001)	40	5	FRA	ile de Ré	46.1816	-1.3603	5	Requires further study, focused on its relationship with A. dentiferum. See Kobrlová et al. (this study) for discussion.
Allium flavum subsp. flavum	Allium flavum	Jacobsen and Ownbey (1977)	16	2	ROM	Cluj	46.772	23.549	400
Allium flavum	Allium flavum	Dietrich (1967)	16	2	?	[from botanical garden Strasbourg, no info on original locality]	-	-	-
Allium flavum subsp. flavum	Allium flavum	Tschermak-Woess (1947)	16	2	AUT	Umgebung von Mödling	48.0855	16.2833	227
Allium flavum subsp. flavum	Allium flavum var. flavum	Cheshmedzhiev (1970)	16	2	BGR	Rodopi Mts (Central), Asenovgrad	42.006	24.870	350
Allium flavum subsp. flavum	Allium flavum var. minus	Cheshmedzhiev (1970)	16	2	BGR	Pirin Mts (Southern), Orelâk (2099 m)	41.5704	23.6124	2090
Allium flavum subsp. flavum	Allium flavum subsp. flavum	Májovský et al. (1970)	16	2	SKV	Slovenský kras, Turňa nad Bodvou	48.60908	20.87650	274
Allium flavum subsp. flavum	Allium flavum	Whitmann (1984)	16	2	AUT	Niederösterreich, Dürnstein, Felsgelände oberhalb der Donauuferbahn, 210 m.s.m.	48.399	15.518	210
Allium flavum subsp. flavum	Allium flavum subsp. flavum	Hrušovská-Osuská (1988)	16	2	SKV	Považský Inovec, Beckov, Beckov, under the castle, SE slopes of the elevation point 247.4, on rocks, (72, 73a)	48.7912772	17.8990533	206
Allium flavum subsp. flavum	Allium flavum subsp. flavum	Májovský et al. (1970)	16	2	SKV	Východoslovenská nížina, Viničky, Hatfa (Viničky, E. Slovakia - limestone grounds above the forester's house), (75, 96d)	48.4299119	21.7502097	202
Allium flavum subsp. flavum	Allium flavum	Vosa (1976)	16	2	HUN	Pécs	46.07	18.22	200
Allium flavum subsp. flavum	Allium flavum	Vosa (1976)	16	2	ITA	Abruzzi	42.4741739	14.2071267	-	very wide localisation
Allium flavum subsp. flavum	Allium flavum	Bartolo et al. (1978)	16	2	ITA	Madonie, presso Pizzo Antenna (Palermo)	37.8865531	13.9849225	1695
Allium flavum subsp. flavum	Allium flavum	Capineri et al. (1978)	16+0-2B	2	ITA	Monti Alburni, Salendo da Sicignano (Salermo) alla cresta, nelle fessure di piattaforme	40.5581022	15.3040047	668
Allium flavum subsp. flavum	Allium flavum	Loidl (1979)	16	2	AUT	Near Plank at the river Kamp, Lower Austria	48.5566408	15.6758517	248
Allium flavum subsp. flavum	Allium flavum	Loidl (1979)	16	2	AUT	On a mountain near Dürnstein, Lower Austria	48.3967917	15.5224183	273
Allium flavum subsp. flavum	Allium flavum	Loidl (1981)	16	2	AUT	Vogelberg bei Dürnstein	48.4084486	15.5228989	528
Allium flavum subsp. flavum	Allium flavum	Loidl (1981)	16+1B	2	AUT	Dunkelsteiner Wald, Schönbühel an der Donau	48.2597408	15.3752233	325
Allium flavum subsp. flavum	Allium flavum	Loidl (1981)	16+0-2B	2	AUT	Flakenstein	48.7226300	16.5846958	304
Allium flavum subsp. flavum	Allium flavum var. minus	Strid and Franzén (1981)	16	2	GRC	Mt Olympus, S side near Katafygion A	40.0751969	22.3478569	2775
Allium flavum subsp. flavum	Allium flavum	van Loon and van Setten (1982)	32	4	BGR	Rodopi Planina, near Batak	41.9442	24.2190	1000
Allium flavum subsp. flavum	Allium flavum	van Loon and van Setten (1982)	16	2	BGR	Mt. Busludža, near Šipka	42.7386	25.3900	1432
Allium flavum subsp. flavum	Allium flavum	Cheshmedzhiev (1982)	16+0B, 16+1B	2	BGR	Sladun, Haskovo region	41.8505453	26.4585081	200
Allium flavum subsp. flavum	Allium flavum	Cheshmedzhiev (1982)	16, 16+1B	2	BGR	Veliko Tarnovo, Carecev	43.0838767	25.6510478	220
Allium flavum subsp. flavum	Allium flavum	Cheshmedzhiev (1982)	16+1B	2	BGR	Dryanovo Monastery	43.0838767	25.6510478	300
Allium flavum subsp. flavum	Allium flavum	Cheshmedzhiev (1982)	16+0B, 16+2B, 3B	2	BGR	Golo Brdo, Pernik region	42.8930344	22.5968586	1200
Allium flavum subsp. flavum	Allium flavum	Cheshmedzhiev (1982)	16+1B	2	BGR	Beglika, W Rodopi	41.8681767	24.0561217	1300
Allium flavum subsp. flavum	Allium flavum	Loidl (1983)	16	2	AUT	Niederosterreich, two individuals from Plank at the river Kamp	48.5566408	15.6758517	248
Allium flavum subsp. flavum	Allium flavum	Loidl (1983)	16	2	AUT	Niederosterreich, Hardegg	48.8534278	15.8564475	321
Allium flavum subsp. flavum	Allium flavum	Wittmann (1984)	16	2	AUT	Österreich, Niederösterreich, Dornstein, Felsgelände oberhalb der Donauuferbahn, (7559/3)	48.4016925	15.5185131	262
Allium flavum subsp. flavum	Allium flavum subsp. flavum	Krahulcová (2003)	16+2B	2	CZE	S Moravia, distr. Třebíč: the protected area “Mohelenská hadcová step”, serpentine rocks in the central part of southern slopes above “Jihlava” river, below the parking site in the village of Mohelno, PR 377876	49.1088133	16.1865789	381
Allium flavum subsp. tauricum*	Allium flavum	Tzanoudakis and Vosa (1988)	16	2	GRC	N Greece: Drama, Mt. Orvilos	41.3792814	23.6431875	1924	The taxon identity was communicated to D. Tzanoudakis and the correct taxonomic assignment of the respective voucher was based on the revision of the herbarium vouchers by D. Tzanoudakis in 2024.
Allium flavum subsp. tauricum*	Allium flavum	Tzanoudakis and Vosa (1988)	16	2	GRC	N Greece: Drama, Mt. Phalakron	41.2022164	24.1413128	644	The taxon identity was communicated to D. Tzanoudakis and the correct taxonomic assignment of the respective voucher was based on the revision of the herbarium vouchers by D. Tzanoudakis in 2024.
Allium flavum agg.*	Allium flavum	Tzanoudakis and Vosa (1988)	16	2	GRC	N Greece: Pella, Mt. Tzena	41.1329683	22.1771367	1090	The taxon identity was communicated to D. Tzanoudakis and the correct taxonomic assignment of the respective voucher was based on the revision of the herbarium vouchers by D. Tzanoudakis in 2024.
Allium flavum subsp. flavum*	Allium flavum	Tzanoudakis and Vosa (1988)	16	2	GRC	N Greece: Ioannina, Mt. Vitsi	39.8697422	20.7613933	831	The taxon identity was communicated to D. Tzanoudakis and the correct taxonomic assignment of the respective voucher was based on the revision of the herbarium vouchers by D. Tzanoudakis in 2024.
Allium flavum agg.*	Allium flavum	Tzanoudakis and Vosa (1988)	16	2	GRC	N Greece: Karditsa, Mt. Agrapha	39.1288614	21.6641600	1271	The taxon identity was communicated to D. Tzanoudakis and the correct taxonomic assignment of the respective voucher was based on the revision of the herbarium vouchers by D. Tzanoudakis in 2024.
Allium flavum subsp. tauricum*	Allium flavum	Tzanoudakis and Vosa (1988)	16	2	GRC	S Greece: Phthiotis, Mt. Iti	38.8286111	22.2886111	1947	The taxon identity was communicated to D. Tzanoudakis and the correct taxonomic assignment of the respective voucher was based on the revision of the herbarium vouchers by D. Tzanoudakis in 2024.
Allium flavum subsp. tauricum*	Allium flavum	Tzanoudakis and Vosa (1988)	16	2	GRC	S Greece: Achaia, Mt. Panachaikon	38.1963769	21.8707364	1926	The taxon identity was communicated to D. Tzanoudakis and the correct taxonomic assignment of the respective voucher was based on the revision of the herbarium vouchers by D. Tzanoudakis in 2024.
Allium flavum subsp. tauricum*	Allium flavum	Tzanoudakis and Vosa (1988)	16	2	GRC	S Greece: Achaia, Mt. Erymanthos	37.9816703	21.8489331	2169	The taxon identity was communicated to D. Tzanoudakis and the correct taxonomic assignment of the respective voucher was based on the revision of the herbarium vouchers by D. Tzanoudakis in 2024.
Allium flavum subsp. tauricum*	Allium flavum	Tzanoudakis and Vosa (1988)	16	2	GRC	S Greece: Lakonia, Mt. Parnon	37.1100000	22.7300000	935	The taxon identity was communicated to D. Tzanoudakis and the correct taxonomic assignment of the respective voucher was based on the revision of the herbarium vouchers by D. Tzanoudakis in 2024.
Allium flavum subsp. flavum	Allium flavum	Soliman (1990)	16	2	GBR	Avon Bulds Ltd. [SECONDARY, NON-NATIVE ORIGIN]	-	-	-	Cultivated plants of unknown origin, count not included in analyses, taxon not native to GBR
Allium flavum subsp. tauricum*	Allium flavum	Karavokyrou and Tzanoudakis (1991)	16	2	GRC	Isl. Lesvos, Larsos	39.1227722	26.4566667	160	see Guner, A., Ozhatay, N., Ekim, T. & Baser, K.H.C. 2000: Index to Turkish Plant Chromosome Numbers- Flora of Turkey and the East Aegean Islands (Supplement 2): 11 : 407-512; The taxon identity was communicated to D. Tzanoudakis and the correct taxonomic assignment of the respective voucher was based on the revision of the herbarium vouchers by D. Tzanoudakis in 2024.
Allium flavum subsp. tauricum*	Allium flavum	Karavokyrou and Tzanoudakis (1991)	16	2	GRC	Isl. Lesvos, Tsilia	38.9807383	26.5153633	16	see Guner, A., Ozhatay, N., Ekim, T. & Baser, K.H.C. 2000: Index to Turkish Plant Chromosome Numbers- Flora of Turkey and the East Aegean Islands (Supplement 2): 11 : 407-512; The taxon identity was communicated to D. Tzanoudakis and the correct taxonomic assignment of the respective voucher was based on the revision of the herbarium vouchers by D. Tzanoudakis in 2024.
Allium flavum subsp. tauricum*	Allium flavum	Karavokyrou and Tzanoudakis (1991)	16	2	GRC	Isl. Lesvos, Agiasos to Polichnitos	39.1090331	26.2819825	310	see Guner, A., Ozhatay, N., Ekim, T. & Baser, K.H.C. 2000: Index to Turkish Plant Chromosome Numbers- Flora of Turkey and the East Aegean Islands (Supplement 2): 11 : 407-512; The taxon identity was communicated to D. Tzanoudakis and the correct taxonomic assignment of the respective voucher was based on the revision of the herbarium vouchers by D. Tzanoudakis in 2024.
Allium flavum subsp. tauricum*	Allium flavum	Karavokyrou and Tzanoudakis (1991)	16	2	GRC	Isl. Lesvos, Agiasos to Plomari	39.0292011	26.3775978	806	see Guner, A., Ozhatay, N., Ekim, T. & Baser, K.H.C. 2000: Index to Turkish Plant Chromosome Numbers- Flora of Turkey and the East Aegean Islands (Supplement 2): 11 : 407-512; The taxon identity was communicated to D. Tzanoudakis and the correct taxonomic assignment of the respective voucher was based on the revision of the herbarium vouchers by D. Tzanoudakis in 2024.
Allium flavum subsp. tauricum*	Allium flavum	Karavokyrou and Tzanoudakis (1991)	16	2	GRC	Isl. Lesvos, Perama to Pirgi	39.0578272	26.5347356	75	see Guner, A., Ozhatay, N., Ekim, T. & Baser, K.H.C. 2000: Index to Turkish Plant Chromosome Numbers- Flora of Turkey and the East Aegean Islands (Supplement 2): 11 : 407-512; The taxon identity was communicated to D. Tzanoudakis and the correct taxonomic assignment of the respective voucher was based on the revision of the herbarium vouchers by D. Tzanoudakis in 2024.
Allium flavum subsp. tauricum*	Allium flavum	Karavokyrou and Tzanoudakis (1991)	16	2	GRC	Isl. Lesvos, Mt. Olympos	39.0724400	26.3534275	914	see Guner, A., Ozhatay, N., Ekim, T. & Baser, K.H.C. 2000: Index to Turkish Plant Chromosome Numbers- Flora of Turkey and the East Aegean Islands (Supplement 2): 11 : 407-512; The taxon identity was communicated to D. Tzanoudakis and the correct taxonomic assignment of the respective voucher was based on the revision of the herbarium vouchers by D. Tzanoudakis in 2024.
Allium flavum subsp. flavum	Allium flavum	Waldherr (1992)	16	2	AUT	Goggendorf	48.6192339	15.9367217	244
Allium flavum subsp. flavum	Allium flavum	Waldherr (1992)	16+1B	2	AUT	Hundsheimer Berg, Wiesensteppe oberhalb der Neunen Siedlung	48.1224989	16.9351636	341
Allium flavum subsp. flavum	Allium flavum var. minus	Sopova (1972)	16	2	MKD	Kitka [peak]	42.293712	21.99252	-	not very precise coordinates
Allium flavum subsp. flavum	Allium flavum	Sopova (1972)	16	2	MKD	-	-	-	-
Allium flavum subsp. flavum	Allium flavum subsp. flavum	Özhatay (1984)	16	2	TUR	Edirne, 1 km from Lalapasa, Baglik deresi [stream], dry rocky hills	41.815	26.717	150
Allium flavum subsp. flavum	Allium flavum var. flavum	Özhatay (1993)	16	2	TUR	-	-	-	-
Allium flavum subsp. flavum	Allium flavum var. minus	Özhatay (1993)	16	2	TUR	-	-	-	-
Allium flavum subsp. flavum	Allium flavum	Ved Brat (1965a)	16	2	?	?	-	-	-	count not included in analyses
Allium flavum subsp. flavum	Allium flavum var. minor	Ved Brat (1965a)	24	3	?	?	-	-	-	count not included in analyses
Allium flavum subsp. flavum	Allium webbii (= Allium flavum var. minus)	Cheshmedzhiev (1994)	24	3	BGR	Pirin Mt., Orelek summit	41.570	23.612	2099
Allium flavum subsp. flavum	Allium webbii (= Allium flavum var. minus)	Cheshmedzhiev (1994)	24+3B	3	GRC	Slavjanka (Ali-botush) Mt., 4 km S of village Paril behind border line on Greek territory	41.398	23.657	1850
Allium flavum subsp. flavum	Allium flavum	Baltisberger and Baltisberger (1995)	16	2	ALB	Calcareous rocks, W-side of Mali i Thatë, NE of Bletas, 15 km ESE of Pogradec, district Pogradec, no. 12826 (cult. 12919)	40.8583381	20.8051303	1305
Allium flavum subsp. flavum	Allium flavum	Lovka (1995)	16	2	SRB	Serbia: Deliblatska Pescara	44.9129950	21.0919508	160
Allium flavum subsp. flavum	Allium flavum	Dobeš et al. (1997)	16	2	AUT	N, Weinviertel, 1 km N von St. Ulrich gegen Altlichtenwarth: Tockenrasen	48.6262944	16.7859039	204
Allium flavum subsp. flavum	Allium flavum subsp. flavum var. flavum	De Sarker et al. (1997)	16+2B	2	TUR	Kayseri	38.710	35.46	1000
Allium flavum subsp. flavum	Allium flavum	Ohri and Pistrick (2001)	16	2	-	[Gatersleben collection]	-	-	-	Count not included in analyses.
Allium flavum subsp. flavum	Allium flavum	Natarajan (1978)	16	2	FRA	France: garrigue, environs de Montpellier, Bel-Air	43.576	3.735	-
Allium flavum subsp. flavum	Allium flavum var. flavum	Cheshmedzhiev (1970)	32	4	BGR	Rodopi Mts (Central), Trigrad	41.6034	24.376	1300
Allium flavum subsp. flavum	Allium flavum var. flavum	Cheshmedzhiev (1970)	32	4	BGR	Thracian Lowland, Plovdiv, "Ostrova"	42.143	24.7397	244
Allium flavum subsp. flavum	Allium flavum var. flavum	Cheshmedzhiev (1970)	33	4	BGR	Rodopi Mts (Central), Trigrad	41.6034	24.376	1300	This number could be considered to be euploid with the presence of additional B chromosome (see VUJOŠEVIĆ et al. 2013)
Allium flavum subsp. flavum	Allium flavum	Jasiewicz and Mizianty (1975)	32	4	BGR	Forebalkan (Western), Vereniško Brdo between Michajlovgrad [Montana] and the village of Dolna Verenica	43.4222	23.151	-
Allium flavum subsp. tauricum	Allium tauricum var. tauricum	Özhatay and Koçyiğit (2019)	16	2	TUR	Kahramanmaras, Imali Dam, rocky	37.34	36.77	645
Allium flavum subsp. tauricum	Allium tauricum var. pilosum (= Allium villosiusculum Seregin, Allium flavum var. pilosum Kollmann and Koyuncu)	Özhatay and Koçyiğit (2019)	16	2	TUR	Kahramanmaras, Imali Dam, around Pinus brutia, 1170 m	37.34	36.77	1170	This taxon needs additional taxonomic assessment, our assessment is only preliminary.
---	Allium flavum	Ruiz Rejón and Sañudo (1976)	32	4	ESP	Granada: Padul (VF-49)	37.0222914	-3.62749	748	Pastor (1985) commented on this count in a brief note in his paper when discussing Allium stearnii: "Previously only a count of Ruiz REJÖN & al. 1976 [Ruíz Rejon and Sañudo (1976)]: 226 is known (material from Granada, Spain, but mistakenly identified as A. flavum L., a species whose distribution area does not reaches the Iberian Peninsula)". Published count belongs to another species of the sect…
---	Allium flavum	Ruiz Rejón (1976)	32	4	ESP	Granada: Padul (VF-49)	37.0222914	-3.62749	748	This is the same record (dublicate) as in Ruíz Rejon and Sañudo (1976].
Allium flavum subsp. flavum	Allium flavum	van Loon and Kieft (1980)	32	4	MNE	Yugoslavia, near Kotor	42.4258811	18.7742194	59
Allium flavum subsp. flavum	Allium flavum subsp. flavum	Strid and Franzén (1981)	32	4	GRC	Mt Olympus, S side near Katafygion B	40.0759192	22.3620619	2513
Allium flavum subsp. tauricum*	Allium flavum	Tzanoudakis and Vosa (1988)	32	4	GRC	N Greece: Ioannina, Konitsa	40.0442947	20.7432808	482
Allium flavum subsp. flavum	Allium flavum	Vujošević et al. (2013)	32+0-1B	4	SRB	Gornjačka Gorge near the Gornjak Monastery (East Serbia)	44.2420906	21.6459725	330
Allium flavum subsp. flavum	Allium flavum subsp. flavum	Baranyi and Greilhuber (1999)	32	4		unknown locality	-	-	-
Allium flavum subsp. flavum	Allium flavum subsp. flavum	Baranyi and Greilhuber (1999)	16	2	AUT	Lower Austria, Goggendorf	48.6192339	15.9367217	250
Allium flavum subsp. flavum	Allium flavum subsp. flavum	Baranyi and Greilhuber (1999)	16+1B	2	AUT	Lower Austria, Hundsheimer Berg near Hainburg	48.1322025	16.9387447	480
Allium flavum subsp. flavum	Allium flavum subsp. flavum	Baranyi and Greilhuber (1999)	16	2	AUT	Burgenland, Grosshöflein	47.8364594	16.4759531	230
Allium flavum subsp. tauricum	Allium paczoskianum	Vakhtina et al. (1977)	16	2	former USSR	unknown locality	-	-	-
Allium flavum subsp. tauricum	Allium paczoskianum	Pogosian (1991)	16	2	?	Caucasus	-	-	-	Only synthetic paper without information on localities.
Allium flavum subsp. tauricum	Allium paczoskianum	Pogosian (1983)	16	2	ARM	Hrazdan region, Cachkadzor, on dry stony slope	40.5360	44.715	1900
Allium flavum subsp. tauricum	Allium paczoskianum	Magulaev (1992)	16	2	RUS	Daghestan, Kutlab	42.0970	46.3278	1900
Allium flavum subsp. tauricum	Allium flavum subsp. tauricum	Liveri et al. (2019)	16	2	GRC	Ins. Lefkada: Mons Mega Oros, supra pagum Eglouvi in regione Striftouna; in petrosis, alt. ca. 880 m	38.726430	20.627347	800
Allium flavum subsp. tauricum	Allium tauricum v. ochraceum	Cheshmedzhiev (1970)	32	4	BGR	Stara Zagora, Ajazmoto	42.4364	25.612	340
Allium flavum subsp. tauricum	Allium tauricum v. ochraceum	Cheshmedzhiev (1970)	32	4	BGR	Pirin, Goce Delcev	41.5741	23.7264	600
Allium flavum subsp. tauricum	Allium tauricum v. ochraceum	Cheshmedzhiev (1970)	32	4	BGR	Sliven, "Brmuk" (?) hill	42.6960	26.3066	600
Allium flavum subsp. tauricum	Allium tauricum v. ochraceum	Cheshmedzhiev (1970)	32	4	BGR	Rodopi Mts (Central), Asenovgrad	42.006	24.870	350
Allium flavum subsp. tauricum	Allium tauricum v. ochraceum	Cheshmedzhiev (1970)	32	4	BGR	Thracian Lowland, Plovdiv	42.143	24.7397	244
Allium flavum subsp. tauricum	Allium paczoskianum	Cheshmedzhiev (1975a)	34	4	BGR	Dragomanskia Čepan, stony places	42.946	22.956	-	very wide localisation
Allium flavum subsp. tauricum	Allium paczoskianum	Cheshmedzhiev (1974)	33	4	BGR	Plovdiv, Mladežki Hʺlm	42.136619	24.730553	250
Allium flavum subsp. tauricum	Allium paczoskianum	Cheshmedzhiev (1974)	33+1B	4	BGR	Asenovgrad	42.006	24.870	300
Allium flavum subsp. tauricum	Allium paczoskianum	Cheshmedzhiev (1982)	32	4	BGR	Thracian Lowland, Plovdiv, "Ostrova"	42.143	24.7397	244
Allium flavum subsp. tauricum	Allium paczoskianum	Cheshmedzhiev (1982)	32, 32+2B	4	BGR	Rodopi Mts (Central), Asenovgrad	42.006	24.870	350
Allium flavum subsp. tauricum	Allium paczoskianum	Cheshmedzhiev (1982)	32, 32+1B, 3B	4	BGR	Beshtera, Batak	41.9436056	24.2220019	1000
Allium flavum subsp. tauricum	Allium paczoskianum	Cheshmedzhiev (1982)	32	4	BGR	[Goce] Delcev, Gradski Bani	41.6207778	23.7901389	600
Allium flavum subsp. tauricum	Allium paczoskianum	Cheshmedzhiev (1982)	32	4	BGR	Kokaliane, Urvich [fortress]	42.5579411	23.4244661	700
Allium flavum subsp. tauricum	Allium paczoskianum	Cheshmedzhiev (1982)	32+3B	4	BGR	Smolyan	41.579344	24.6954417	900
Allium flavum subsp. tauricum	Allium achaium	Bogdanović et al. (2011)	32	4	GRC	Peloponneso, Mt. Klokos presso la cima, ca 1700 m	38.15	2024-05-22	1700	see https://doi.org/10.3372/wi.49.49211 for explanation
Allium flavum subsp. tauricum	Allium paczoskianum	Cheshmedzhiev (1982)	40	5	BGR	Thracian Lowland, Plovdiv, "Ostrova"	42.143	24.7397	244
Allium flavum subsp. tauricum	Allium paczoskianum	Cheshmedzhiev (1982)	40	5	BGR	Beshtera, Batak	41.9436056	24.2220019	1000
Allium flavum subsp. tauricum	Allium paczoskianum	Cheshmedzhiev (1982)	48	6	BGR	Beshtera, Batak	41.9436056	24.2220019	1000
Allium flavum subsp. tauricum	Allium flavum subsp. tauricum	Strid and Franzén (1981)	16	2	GRC	Mt Olympus, S side near Katafygion A	40.0773642	22.3604739	2552
Allium flavum subsp. tauricum	Allium flavum subsp. tauricum	Özhatay (1990)	16	2	TUR	ISTE 30483	-	-	-
Allium flavum subsp. tauricum	Allium flavum subsp. tauricum	Özhatay (1990)	32	4	TUR	Canakkale, Eceabat, Ariburnu [Ari Burnu]	40.233	26.276	10
Allium flavum subsp. tauricum	Allium flavum subsp. tauricum	Özhatay (1984)	32	4	TUR	Canakkale, Eceabat, Ariburnu [Ari Burnu]	40.233	26.276	10
Allium flavum subsp. tauricum	Allium flavum subsp. tauricum var. tauricum	Özhatay (1993)	32	4	TUR	-	-	-	-
Allium flavum subsp. tauricum	Allium flavum subsp. tauricum var. pilosum	Özhatay (1993)	32	4	TUR	-	-	-	-
Allium flavum subsp. tauricum	Allium flavum subsp. tauricum var. tauricum	Johnson and Brandham (1997)	16	2	TUR	Turkey C6	-	-	-
Allium flavum subsp. tauricum	Allium amphipulchellum	Tanker and Kurucu (1979)	16	2	TUR	ISPARTA, Davras da ğı, Say köyü, çal ılıklar [Davras peak, Sav village]	37.760	30.654	1100
Allium garbarii	Allium garbarii	Peruzzi (2007)	16	2	ITA	Capo Colonna (Crotone, Ionian coast of Calabria, S Italy)	39.0256114	17.2025506	16
Allium guicciardii	Allium guicciardii	Brullo et al. (2007a)	16	2	GRC	Greece, Melissi	38.04	22.68	-
Allium guicciardii	Allium guicciardii	Brullo et al. (2007a)	16	2	GRC	Larisa	39.6	2024-04-22	-
Allium guicciardii	Allium guicciardii	Brullo et al. (2007a)	16	2	GRC	Metsoia [unknown locality in original source, perhaps Metsovo?]	-	-	-
Allium guicciardii	Allium guicciardii	Brullo et al. (2007a)	16	2	ROM	Romania, Macin	45.24	28.19	200
Allium guicciardii	Allium guicciardii	Brullo et al. (2009)	16	2	ROM	Romania, Macin	45.24	28.19	200
Allium guicciardii	Allium flavum	Alden (1976)	16	2	GRC	Pindhos Mts, Mt Milia, 5 km N W of Milea, 2050-2100 m	39.880	21.1779197	2100	Re-determination of the voucher according to Brullo et al. (2007a).
Allium guicciardii	Allium flavum	Alden (1976)	32	4	GRC	Pindhos Mts, Mt Pachtourion, 5 km SSE of Athamania, c. 1700 m	39.479	21.267	1700	Re-determination of the voucher according to Brullo et al. (2007a).
Allium hermoneum	Allium albotunicatum subsp. hermoneum	Shmida and Kollmann (1977)	16	2	ISR	Mt. Hermon	33.32	35.79	1900-2750
Allium hermoneum	Allium albotunicatum subsp. hermoneum	Shmida and Kollmann (1977)	32	4	ISR	Mt. Hermon	33.32	35.79	1900-2750
Allium karsianum	Allium karsianum	Pogosian (1983)	16	2	ARM	Ashotavan	39.47	45.99	-	very wide localisation
Allium karsianum	Allium karsianum	Pogosian (1983)	16	2	ARM	near Mets Parni	40.87	44.121	-
Allium karsianum	Allium karsianum	Özhatay (1993)	16	2	TUR	-	-	-	-
Allium kunthianum	Allium kunthianum	Özhatay (1993)	16	2	TUR	-	-	-	-
Allium kunthianum	Allium kunthianum	Vakhtina and Kudryashova (1985)	16	2	ARM	Krasnoselskij rajon [now Chambarak], town Ordzhonikidze [now Vahan]	40.573	45.399	2500	imprecise coordinates
Allium kunthianum	Allium kunthianum	Vakhtina and Kudryashova (1985)	16	2	ARM	NW border of the Sevan lake, E of the Tsovagyugh	40.6333	44.980	2000	imprecise coordinates
Allium kunthianum	Allium kunthianum	Vakhtina and Kudryashova (1985)	16	2	ARM	Sevan lake, slopes above the botanic garden	40.5716	44.944	2300	imprecise coordinates
Allium kunthianum	Allium kunthianum	Gagnidze and Gviniashvili (1997)	16	2	GEO	Georgia, Khevsureti, gorge of river Arguni, Shatili, 1275 (TBI)	42.6594406	45.1583581	1275	imprecise coordinates
Allium kunthianum	Allium kunthianum	Gagnidze et al. (2015a)	16	2	GEO	Georgia, Khevsureti, gorge of river Arguni, Shatili, 1275 (TBI)	42.6594406	45.1583581	1275	imprecise coordinates
Allium kunthianum	Allium kunthianum	Gagnidze et al. (2015b)	16	2	GEO	Georgia, Racha, ridge Potskhvrevi, Shkmeri, 2400 m, 975 (TBI)	42.4936739	43.4199558	2400	imprecise coordinates
Allium kunthianum	Allium kunthianum	Vakhtina and Kudryashova (1985)	32	4	ARM	3 km N of the Aparan town, slopes above Kasakh river	40.619	44.337	2000	imprecise coordinates
Allium kunthianum	Allium kunthianum	Gagnidze et al. (1986)	16	2	GEO	Ratscha, Schkmeri, jugum Phozchvrevi, 2400 m	42.50	43.436	2400	imprecise coordinates
Allium kunthianum	Allium kunthianum	Gagnidze and Gviniashvili (1984)	16	2	GEO	Racha, Shkmeri	42.49	43.41	2400	imprecise coordinates
Allium kunthianum	Allium kunthianum	Gadnidze et al. (1998)	16	2	GEO	Shatili, Agrun river valley	42.65	45.15	1600	imprecise coordinates
Allium kunthianum	Allium kunthianum	Pogosian (1983)	16	2	ARM	Areni	39.72	45.18	1000	imprecise coordinates
Allium kunthianum	Allium kunthianum	Pogosian (1983)	16	2	ARM	Sisian community, Shamb	39.4652	46.15123	1300	imprecise coordinates
Allium kunthianum	Allium kunthianum	Magulaev (1992)	16	2	RUS	Karachay-Cherkessia, upper Kubani river, Sadirlabashi	43.3	42.2	-	imprecise coordinates
--	Allium longispathum	Cheshmedzhiev (1975c)	24	3	BGR	Bulgaria, in shrubs attd wooded places: at the town ol Shoumen, in the locality called "Shoumenska Trapeza" (no. 50)	43.2600986	26.8931131	440	Unclear identification of the specimens, populations require additional taxonomic study.
--	Allium longispathum	Cheshmedzhiev (1975c)	24	3	BGR	Bulgaria, in shrubs attd wooded places: below the mountain chalet of "Rodopskí Partizani", near the Hrabrino Village, Plovdiv Distrtct (no. 53)	42.0417542	24.6444600	417	Unclear identification of the specimens, populations require additional taxonomic study.
--	Allium longispathum	Cheshmedzhiev (1977)	24-1+1B	3	BGR	Black Sea Coast (Southern)	s.loc.	s.loc.	-	Unclear identification of the specimens, populations require additional taxonomic study.
--	Allium longispathum	Cheshmedzhiev (1975c)	32	4	BGR	Bulgaria, in shrubs ancl wooded places: at the town of Shoumen in the locality called "Shoumensia Trapeza" (no. 51)	43.2600986	26.8931131	440	Unclear identification of the specimens, populations require additional taxonomic study.
--	Allium longispathum	Cheshmedzhiev (1975c)	32	4	BGR	Bulgaria, in shrubs ancl wooded places: "Zlatni Pyassatsi", near Varna, 21. VII.1968 (no. 52)	43.2718953	28.0133419	195	Unclear identification of the specimens, populations require additional taxonomic study.
--	Allium longispathum	Cheshmedzhiev (1975c)	32	4	BGR	Bulgaria, in shrubs ancl wooded places: Gotse Delchev, near the town, 22. VI.1970 (no. 13)	41.5694961	23.7197292	610	Unclear identification of the specimens, populations require additional taxonomic study.
Allium melanantherum	Allium melanantherum	Cheshmedzhiev (1976)	16	2	BGR	Bulgaria: West Rodopi Mts., Beglica. IC-194.	41.8697	24.0656	1900
Allium melanantherum	Allium melanantherum	Cheshmedzhiev (1979)	16	2	BGR	Bulgaria: West Rodopi Mts., Beglica	41.8697	24.0656	1900
Allium melanantherum	Allium melanantherum var. melanatherum	Cheshmedzhiev (1970)	24	3	BGR	Rodopi Mts (Central), Ravniša	41.5353	24.920	700
Allium melanantherum	Allium melanantherum var. melanatherum	Cheshmedzhiev (1971)	24	3	BGR	Rodopi Mts (Central)	41.5610064	24.7280842	988
Allium melanantherum	Allium melanantherum	Tzanoudakis and Vosa (1988)	24	3	GRC	N Greece: Serres, Mt. Lailias	41.2585325	23.6030031	1773
Allium melanantherum	Allium melanantherum	Cheshmedzhiev (1976)	24+1B	3	BGR	Bulgaria: Rila Mts, near the rest house Zavračica. IC-173	42.16881	23.6405	2000
Allium melanantherum	Allium melanantherum	Cheshmedzhiev (1979)	24+1B	3	BGR	Rila Mts, Zavračica	42.16881	23.6405	2000
Allium melanantherum	Allium melanantherum	Cheshmedzhiev (1975a)	32	4	BGR	Rodopi Mts (Central), Bojkovo, margin of the settlement, grassland	42.001308	24.6168650	1200
Allium melanantherum	Allium melanantherum var. melanatherum	Kozuharov and Kuzmanov (1965)	32	4	BGR	Rila Mts	41.5610064	24.7280842	988
Allium melanantherum	Allium melanantherum var. melanatherum	Cheshmedzhiev (1970)	32	4	BGR	Pirin Mts (Southern), Oreľak	41.570551	23.61288	2099
Allium melanantherum	Allium melanantherum var. melanatherum	Cheshmedzhiev (1971)	32	4	BGR	Rodopi Mts (Central)	41.5610064	24.7280842	988
Allium melanantherum	Allium melanantherum	Ohri and Pistrick (2001)	32	4	-	[Gatersleben collection]	-	-	-	count not included in analyses, no data available on locality details
Allium oporinanthum	Allium oporinanthum	Brullo et al. (1997b)	32	4	ESP	Cap de Sant Antoni (Denia)	38.8027769	0.1983586	2
Allium oporinanthum	Allium oporinanthum	Brullo et al. (1997b)	32	4	ESP	Montserrat (Barcelona)	41.5933622	1.8374811	721
Allium oporinanthum	Allium oporinanthum	Brullo et al. (1997b)	32	4	FRA	Saint Baume (Marseille)	43.3212369	5.7428008	958
Allium oporinanthum	Allium oporinanthum	Jauzein and Tison (2001)	32	4	FRA	Lambesc	43.653	5.273	180
Allium oporinanthum	Allium oporinanthum	Jauzein and Tison (2001)	32	4	FRA	Sisteron	44.195	5.940	550
Allium oporinanthum	Allium oporinanthum	Jauzein and Tison (2001)	32	4	FRA	Venasque	43.995	5.148	300
Allium orestis	Allium orestis	Kalpoutzakis et al. (2012)	16	2	GRC	Greece, the chestnut forests of Kosmas	37.0910283	22.7429811	1094
Allium orestis	Allium orestis	Kalpoutzakis et al. (2012)	16	2	GRC	Greece, the chestnut forests of Kastanitsa	37.2644361	22.6481772	828
---	Allium pallens	Ved Brat (1965a)	16	2	TUR	Kizilcahman	40.47	32.64	-	We consider this count to belong to another taxon.
--	Allium pallens	Vosa (1976)	16	2	ISR	Mount Carmel (Israel)	32.7302953	35.0500531	546	We consider this count to belong to another taxon.
--	Allium pallens	Ruiz Rejón et al. (1980)	16	2	ESP	Granada, Los Peñones de San Francisco (Sierra Nevada)	37.1005133	-3.39122	2486	We consider this count to belong to another taxon, similar but not identical to A. pallens (sensu Brullo et al. 2003c).
--	Allium pallens	Ruiz Rejón et al. (1986)	16	2	ESP	Granada, Sierra de Baza	-	-	-	We consider this count to belong to another taxon, similar but not identical to A. pallens (sensu Brullo et al. 2003c). Too wide locality.
--	Allium pallens	Pastor (1982)	16	2	ESP	Avila, Between Mota del Marques and Villardefrades (SEV 42253)	41.6768961	-5.21186	818	We consider this count to belong to another taxon, similar but not identical to A. pallens (sensu Brullo et al. 2003c).
--	Allium pallens	Pastor (1982)	16	2	ESP	Caceres, Sierra de las Villuercas (SEV 42252)	39.4833333	-5.4	1189	We consider this count to belong to another taxon, similar but not identical to A. pallens (sensu Brullo et al. 2003c).
--	Allium pallens	Pastor (1982)	16	2	ESP	Salamanca, Bejar (SEV 42249)	40.3865811	-5.76496	959	We consider this count to belong to another taxon, similar but not identical to A. pallens (sensu Brullo et al. 2003c).
--	Allium pallens	Pastor (1982)	16	2	PRT	Alto Alentejo. Between Alphalao and Nisa (SEV 42251)	39.4673803	-7.63445	307	We consider this count to belong to another taxon, similar but not identical to A. pallens (sensu Brullo et al. 2003c).
--	Allium pallens	Karavokyrou and Tzanoudakis (1991)	16	2	GRC	Isl. Rhodos, Archangelos to Ag. Ghiorgos Kar.	36.2	2024-01-28	-	We consider this count to belong to another taxon. Unclear locality, too wide, coordinates uncprecise.
--	Allium pallens	Karavokyrou and Tzanoudakis (1991)	16	2	GRC	Isl. Rhodos, Archangelos to Malona	36.1986369	28.0845928	85	We consider this count to belong to another taxon.
--	Allium pallens	Karavokyrou and Tzanoudakis (1991)	16	2	GRC	Isl. Levos, Larcos	39.1197544	26.4629522	4	We consider this count to belong to another taxon.
--	Allium pallens	Karavokyrou and Tzanoudakis (1991)	16	2	GRC	Isl. Levos, Pachis Ammos Plomari	38.97	26.37	-	We consider this count to belong to another taxon. Unclear locality, too wide, coordinates uncprecise.
--	Allium pallens	Karavokyrou and Tzanoudakis (1991)	16	2	GRC	Isl. Levos, Lambou Milli	39.1441100	26.4045519	61	We consider this count to belong to another taxon.
--	Allium pallens	Ved Brat (1965a)	16	2	TUR	Kızılcahamam	40.4707350	32.6498936	986	We consider this count to belong to another taxon. Unclear locality, too wide, coordinates uncprecise.
---	Allium pallens	Özhatay (1993)	16+1B	2	TUR	-	-	-	-	We consider this count to belong to another taxon.
--	Allium pallens	Fiorini and Raffaelli (1996)	16	2	TUN	Tunisia, Beja: Tébour souk Mounts, calcareous rocks between Thibar and Tébour souk, 28240 / 180 (FI)	36.3666667	9.2500000	388	We consider this count to belong to another taxon.
Allium pallens	Allium pallens var. pallens	Cheshmedzhiev (1970)	32	4	BGR	Achtopol, near Black Sea Coast	42.0983	27.9435	10	Further taxonomic studies are recommended.
Allium pallens	Allium pallens var. compactum	Cheshmedzhiev (1970)	32	4	BGR	Varna, Golden Sands	43.2855	28.04397	100	Further taxonomic studies are recommended.
Allium pallens	Allium pallens	Marchi et al. (1974)	32	4	ITA	Guidonia al Colle di Colleferro, Rome province	42.007	12.736	150
Allium pallens	Allium pallens subsp. pallens	Özhatay (1990)	32	4	TUR	ISTE 33051	-	-	-
Allium pallens	Allium pallens	Karavokyrou and Tzanoudakis (1991)	32	4	GRC	Isl. Chalki	36.2269644	27.5702831	463
Allium pallens	Allium pallens	Karavokyrou and Tzanoudakis (1991)	32	4	GRC	Isl. Levos, Pamfilias	39.1547961	26.5192203	40
Allium pallens	Allium pallens	Karavokyrou and Tzanoudakis (1991)	32	4	GRC	Isl. Levos, Megali Lomni to Polichnito	39.0473164	26.3093214	370
Allium pallens	Allium pallens	Karavokyrou and Tzanoudakis (1991)	32	4	GRC	Isl. Levos, Therna Loutra to Mandamado	39.2505881	26.4184436	3
Allium pallens	Allium pallens	Karavokyrou and Tzanoudakis (1991)	32	4	GRC	Isl. Levos, Larsos	39.1197544	26.4629522	4
Allium pallens	Allium pallens	Özhatay (1993)	32	4	TUR	Istanbul, Istanbul to Tekirdağ, 500 m to Gümüşyaka	41.051	28.0416	-	Unclear locality, too wide, coordinates uncprecise.
Allium pallens	Allium pallens subsp. pallens	Özhatay (1984)	32	4	TUR	Istanbul, Istanbul to Tekirdağ, 500 m to Gümüşyaka	41.051	28.0416	-	Unclear locality, too wide, coordinates uncprecise.
Allium pallens	Allium pallens	Tzanoudakis (1999)	32	4	CYP	Larnaka: between Xylophagou & Hagia Thekla (OPT)	34.9746044	33.8980519	4
Allium pallens	Allium pallens	Tzanoudakis (1999)	32	4	CYP	Troodos : Alona (PoI.)	34.9343211	33.0415831	1038
Allium pallens	Allium pallens	Tzanoudakis (1999)	32	4	CYP	Paphos: Ayias' Valley (OPT)	34.8040469	32.5306142	203
---	Allium pallens	De Sarker et al. (1997)	24	3	TUR	Içel	36.812	34.58	-	We consider this count to belong to another taxon. Unclear locality, too wide, coordinates uncprecise.
---	Allium pallens subsp. pallens	Puizina et al. (1995)	16+0-1B	2	HRV	Osejava, Makarska, Dalmatia, 43°I7'N , 17 °02'E, sandy stony places near the sea, 0-100 m, luI 1994	43.28840	17.01787	40	We consider this count to belong to another taxon.
---	Allium pallens	Strid and Franzén (1981)	16	2	GRC	Mt Olympus, SW side, between Leptokarya and Karya, 900 m	40.02	22.47	900	We consider this count to belong to another taxon. Unclear locality, too wide, coordinates uncprecise.
Allium pallens	Allium pallens	Brullo et al. (2003a)	32	4	ITA	Biancavilla, Sicily	37.6462764	14.8614108	512
Allium pallens	Allium pallens	Brullo et al. (2003a)	32	4	ITA	San Giacomo, Sicily	36.9651347	14.8756533	351
Allium pallens	Allium pallens	Brullo et al. (2003a)	32	4	ITA	Levanzo, Sicily	38.0026417	12.3318336	170
Allium pallens	Allium pallens	Brullo et al. (2003a)	32	4	ITA	Lampedusa, Sicily	35.5094878	12.5764186	19
Allium pallens	Allium pallens	Brullo et al. (2003a)	32	4	ITA	Trebisacce, Calabria	39.8722797	16.5323819	55
Allium pallens	Allium pallens	Brullo et al. (2003a)	32	4	ITA	Gallipoli, Apulia	40.0593769	18.0089019	42
Allium pallens	Allium pallens	Brullo et al. (2003a)	32	4	ITA	Magliano Sabina, Latium	42.3598975	12.4799436	185
Allium pallens	Allium pallens	Brullo et al. (2003a)	32	4	ITA	Livorno, Tuscany	43.5507317	10.3091256	2
Allium pallens	Allium pallens	Brullo et al. (2003a)	32	4	FRA	Marseille, France	43.2961742	5.3699525	0
Allium pallens	Allium pallens	Brullo et al. (2003a)	32	4	ESP	Cadiz, Spain	36.5297436	-6.2929	3
Allium pallens	Allium pallens	Brullo et al. (2003a)	32	4	ESP	Castillo de Locuba, Spain	37.5279561	-3.94225	728
Allium pallens	Allium pallens	Brullo et al. (2003a)	32	4	ESP	Majorca, Spain	39.6142989	2.8885239	131
Allium pallens	Allium pallens	Brullo et al. (2003a)	32	4	GRC	Kavala, Greece	40.9369225	24.4122764	6
Allium pallens	Allium pallens	Brullo et al. (2003a)	32	4	GRC	Delphi, Greece	38.4789856	22.4940231	566
Allium pallens	Allium pallens	Brullo et al. (2003a)	32	4	GRC	Mycene, Greece	37.7291942	22.7544289	216
Allium pallens	Allium pallens	Brullo et al. (2003a)	32	4	TUR	Didime, Turkey	37.3769167	27.2668128	45
Allium pallens	Allium pallens	Brullo et al. (2003a)	32	4	MAR	Anti Atlas, Igrem, Morocco	29.6388567	-8.78	1545
Allium pallens	Allium pallens subsp. pallens	Tornadore and Marcucci (2005)	32	4	ITA	Colli Euganei, province of PD	45.3056989	11.7176958	57
Allium dentiferum	Allium pallens var. pallens	Cheshmedzhiev (1970)	40	5	BGR	Achtopol, near Black Sea Coast	42.0983	27.9435	20	We re-determined studied voucher based on the description and photographs in the original paper. However, further taxonomic studies are recommended.
--	Allium pallens var. compactum f. viviparum	Cheshmedzhiev (1970)	32	4	BGR	Varna, Golden Sands	43.2855	28.04397	100	We consider this count to belong to another taxon. Further taxonomic studies are recommended.
Allium dentiferum	Allium pallens	Cheshmedzhiev (1975b)	40	5	BGR	Achtopol, near Black Sea Coast	42.0983	27.9435	20
Allium dentiferum	Allium pallens	Cheshmedzhiev (1975b)	40	5	BGR	Micurin [Carevo]	42.1678	27.8495	50
Allium pallens	Allium coppoleri	Tanker and Kurucu (1979)	32	4	TUR	ADANA: Karataş , tarla içi, 10 m	36.568	35.377	10
Allium pallens	Allium coppoleri	Jauzein and Tison (2001)	32	4	FRA	Donzère	44.448	4.709	100
Allium pallens	Allium coppoleri	Jauzein and Tison (2001)	32	4	FRA	Richerenche	44.358	4.914	150
Allium pallens	Allium coppoleri	Jauzein and Tison (2001)	32	4	FRA	Martigues	43.392	5.051	50
Allium pallens	Allium pallens subsp. pallens	Koçyiğit and Özhatay (2011)	32	4	TUR	ISTE 87592	-	-	-
Allium pallens	Allium pallens	Barone et al. (2021)	32	4	TUN	Island of Zembra, hills above the village	37.1206150	10.8092181	21
---	Allium pallens	Strid (2015)	16	2	GRC	Melantii: The small island of Voidonisos, litoral schistose rocks, 0–40 m	37.2376517	25.9296586	20	We consider this count to belong to another taxon.
Allium pallens	Allium stearnii	Pastor (1985)	32	4	ESP	Cördoba, Rute, Sierra Horconera	37.3	2024-03-04	-	Unclear locality, too wide, coordinates uncprecise.
Allium pallens	Allium stearnii	Pastor (1985)	32	4	ESP	El Tejar [not clear which localion could belong to this]	-	-	-	Unclear locality, too wide, coordinates uncprecise.
---	Allium pallens	Shmida and Kollmann (1977)	16	2	ISR	Israel	-	-	-	We consider this count to belong to another taxon.
---	Allium pallens	Shmida and Kollmann (1977)	32	4	ISR	Israel	-	-	-	We consider this count to belong to another taxon.
---	Allium coppoleri	Feinbrun (1950)	16	2	ISR	Jerusalem, batha	-	-	-	We consider this count to belong to another taxon.
---	Allium pallens	Contandriopoulos (1957)	16	2	FRA	Corse	-	-	-	We consider this count to belong to another taxon.
Allium praescissum	Allium praescissum	Vakhtina et al. (1977)	16	2	former USSR	unknown locality	s.loc.	s.loc.	-
Allium praescissum	Allium praescissum	Zakirova and Nafanailova (1988)	16	2	KAZ	Celinograd [Astana], alluvium of the river Nura, Romanovka	50.79922	71.3777	340
Allium pseudostamineum	Allium pseudostamineum	Shmida and Kollmann (1977)	16	2	ISR	S Mt. Hermon, above Majdal Shams, 2100 m	33.31	35.79	2100
Allium rhodopeum	Allium rhodopaeum	Cheshmedzhiev (1970)	16	2	BGR	Asenovgrad	42.00	24.870	300
Allium rhodopeum	Allium rhodopaeum	Ricci (1965)	32	4	?	[from botanical gardens Rostock, no info on original locality]	-	-	-	this count is excluded from analysis due to uncertainity of the taxon determination and absence of locality information
Allium rhodopeum	Allium rhodopaeum	Cheshmedzhiev (1970)	16	2	BGR	Plovdiv, Džendem žene [=Mladežki Hʺlm]	42.1366	24.7305	-
Allium rhodopeum	Allium paniculatum subsp. villosulum (Halácsy) Stearn	Özhatay (1993)	16	2	TUR	Edirne, 1 km from Lalapasa, Baglik deresi [stream], dry rocky hills	41.815	26.717	150
Allium rhodopeum	Allium paniculatum subsp. villosulum (Halácsy) Stearn	Özhatay (1984)	16	2	TUR	Edirne, 1 km from Lalapasa, Baglik deresi [stream], dry rocky hills	41.815	26.717	150
Allium rhodopeum	Allium rhodopeum	Özhatay (1990)	16	2	TUR	ISTE 33109	-	-	-
Allium rhodopeum	Allium rhodopeum	Brullo et al. (1998)	16	2	GRC	Greece, Evia nea Styra	38.1552236	24.2423392	120
Allium rhodopeum	Allium rhodopeum	Brullo et al. (1998)	16	2	GRC	Greece, Mt. Timfristos	38.9438669	21.8241544	2313
Allium rhodopeum	Allium rhodopeum	Brullo et al. (1998)	16	2	GRC	Greece, Pyreos	37.9434103	23.6445306	6
Allium rhodopeum	Allium rhodopeum	Brullo et al. (1998)	16	2	GRC	Greece, Mt. Hymettos	37.9457842	23.8147294	1026
Allium rhodopeum	Allium rhodopeum	Brullo et al. (1998)	16	2	TUR	Turkey, Princes Islands	40.8553736	29.1230239	16
Allium rupestre	Allium rupestre	Özhatay (1993)	16	2	TUR	-	-	-	-
Allium rupestre	Allium rupestre	Ohri and Pistrick (2001)	24	3	GEO	Borjomi	41.841	43.376	900
Allium rupestre	Allium rupestre	Vakhtina and Kudryashova (1985)	21	3	UKR	Crimea, between Yalta and Nikita, bus stop "School"	44.5175	34.2323	300
Allium rupestre	Allium rupestre	Vakhtina and Kudryashova (1985)	28	4	GEO	Abkhazia, Pitdunda Cape, on the slopes near the fish factory	43.1763	40.39140	50
Allium rupestre	Allium rupestre	Pogosian (1990)	16	2	ARM	Akhuryan Municipality, Jajur	40.8522	43.9615	1800
Allium rupestre	Allium kunthianum	Vakhtina (1964)	14	2	ARM	Armenia, Caucasus	-	-	-	See note in Vakhtina and Kudryashova (1985).
Allium rupestre	Allium rupestre	Pogosian (1989)	21	3	?	[original source is not available]	-	-	-
Allium rupestre	Allium rupestre	Pogosian (1989)	28	4	?	[original source is not available]	-	-	-
Allium telmatum	Allium telmatum	Bogdanović et al. (2009)	32	4	HRV	Croatia, Rt Stinice, near Virić	44.2805556	15.1258333	0
Allium telmatum	Allium telmatum	Bogdanović et al. (2009)	32	4	HRV	Croatia, Rt Stinice, near Virić	44.2905556	15.1422222	0
Allium tenuiflorum	Allium tenuiflorum	Brullo et al. (2003b)	16	2	ITA	Castellammare [this locality is directly mentioned in the text]	40.68	14.48	--
Allium tenuiflorum	Allium tenuiflorum	Brullo et al. (2003b)	16+0-6B	2	ITA	-	-	-	--	Several localities without precise locations in Central and Southern Italy, but showed on the map
Allium tenuiflorum	Allium tenuiflorum	Cheshmedzhiev (1975c)	16	2	BGR	Bulgaria, on grassy and stony places at the Mousomishta Village, the locality called Kalambaka, Gotse Delchev District (no. 104, 148, 152)	41.5490689	23.7426989	581
Allium tenuiflorum	Allium tenuiflorum	Jauzein and Tison (2001)	16	2	ITA	Monte Gargano	41.7	2024-09-15	-
Allium tenuiflorum	Allium tenuiflorum	Jauzein and Tison (2001)	24	3	FRA	Hyères	43.12	6.13	200
Allium tenuiflorum	Allium tenuiflorum	Marcucci and Tornadore (1994)	16	2	ITA	a Cala di Molpa (foce del fiume Mingardo)	40.0315856	15.3090814	3
Allium tenuiflorum	Allium tenuiflorum	Marcucci and Tornadore (1994)	16	2	ITA	a Cala degli Infreschi (S. Giovanni a Piro)	39.9975506	15.4252533	21
Allium tenuiflorum	Allium pallens subsp. tenuiflorum	Puizina et al. (1997)	16	2	HRV	Croatia, Makarska	43.2944472	17.0107903	0
Allium tenuiflorum	Allium pallens subsp. tenuiflorum	Puizina et al. (1997)	16+1B	2	HRV	Croatia, Makarska	43.2944472	17.0107903	0
Allium tenuiflorum	Allium tenuiflorum	Peruzzi (2003)	16	2	ITA	Calabria, Cetraro (Cosenza), scogliera dei Rizzi.	39.5157064	15.9380514	28
Allium tenuiflorum	Allium tenuiflorum	Tornadore and Marcucci (2005)	16	2	ITA	Colli Euganei, province of PD	45.3056989	11.7176958	57
Allium tenuiflorum	Allium pallens subsp. tenuiflorum	Tornadore (1981)	24	3	ITA	Maruggio, province of TA	40.3231064	17.5754044	25
--	Allium pallens subsp. tenuiflorum	Fernandes and Queiros (1971)	16	2	?	[without locality]	--	--	-	This count is excluded from analysis due to uncertainity of the taxon determination and absence of locality information.
--	Allium tenuiflorum	Vosa (1976)	40	5	ITA	Campo Rotondo, Siena	-	--	-	We consider this count to belong to another taxon. Unclear locality.
Allium valdesianum	Allium valdesianum	Brullo et al. (1996b)	16	2	ESP	Spagna, Sierra Nevada, presso Albergo Universitario, esemplare coltivato	37.0959450	-3.38653	2520

## Sheet: Table S3
Table S3. List of published and critically revised data on nuclear DNA content (genome size) reported for Allium sect. Codonoprasum. Both the original taxon determination in the original source (Taxon orig.) and our taxonomic interpretation (Taxon) are presented. Where our taxonomic interpretation differs from the original source, this is usually explained in the Notes (also marked by * or **). D…
New estimates and synthesis of chromosome numbers, ploidy levels and genome size variation in Allium sect. Codonoprasum: advancing our understanding of the unresolved diversification and evolution of this section
Kobrlová L., Jandová M., Vojtěchová K., Šafářová L., Duchoslav M.
$: 2C value erroneously reported in the original study as a typographical error (see discussion in Ohri et al. 1998).
For more accurate comparisons of GS estimates between studies, the published 2C-values estimated by FCM for taxa studied by us in detail were recalculated in cases where authors used different 2C values for reference internal standards than published (Doležel et al., 2007) and used by us.
std_ref. [pg]: reference standard with a given value of 2C (A.c.-Allium cepa; A.c.AC-A. cepa var. Ailsa Craig; A.c.ZGW-AIlium cepa 'Zwaans Grosse Winter'; P.s.-Pisum sativum 'Ctirad'; V.f.-Vicia faba 'Inovec', T.e.- Triticum aestivum 'Saxana', S.c.-Secale cereale ‘Daňkovské’, V.f.-Vicia faba L. ‘Inovec’ )
std_UP [pg]: the value of the reference standard (the same cultivars) we used (following Doležel et al. 2007)
2C_conv. [pg]: the 2C value recalculated using the 2C values of the standards we used (following Doležel et al. 2007)
---: We are not confident with the original determination of the taxon. We consider the record to belong to another taxon.
$: 2C value erroneously reported in the original study as a typographical error (see discussion in Ohri et al. 1998).
Taxon	Taxon orig.	Reference	Method	2C [pg]	SD	Ploidy	std_ref. [pg]		std_UP [pg]	2C_conv. [pg]	Country	Locality	leg. (date)	Coordinates (WGS 84, latitude [N] and longitude [E])		alt. [m a.l.s.]	Notes
---	Allium carinatum	Bösen and Nagl (1978)	Feulgen densitometry	22.4**	-	?	A.c.	33.5	-	-	-	s.loc.	-	-	-	-	**This estimate belongs to another taxon.
Allium carinatum subsp. carinatum	Allium carinatum subsp. carinatum	Bösen and Nagl (1978)	Feulgen densitometry	33	-	3x*	A.c.	33.5	-	-	-	s.loc.	-	-	-	-	*This estimate does not belong to triploid but rather to diploid ploidy.
Allium carinatum subsp. carinatum	Allium carinatum subsp. carinatum	Nagl and Fusenig (1979)	Feulgen densitometry	32.67	-	3x*	-	-	-	-	-	origin unknown, cultivated plants in Botanical Garden of the Kaiserslautern University, Germany	-	-	-	-	*This estimate does not belong to triploid but rather to diploid ploidy.
Allium carinatum subsp. carinatum	Allium carinatum subsp. carinatum	Labani and Elkington (1987)	Vickers M86 scaning microdensitometer	33.52	-	3x*	A.c.AC	38$	-	-	-	origin unknown, cultivated plants in Botanical Garden in Copenhagen, Denmark	-	-	-	-	*This estimate does not belong to triploid but rather to diploid ploidy.
Allium carinatum subsp. carinatum	Allium carinatum	Ohri et al. (1998)	Feulgen densitometry	50.11	-	3x	A.c.ZGW	33.5	-	-	-	unknown origin, plants from the collection of IPK, Gatersleben, Germany (TAX2144)	-	-	-	-	In the database of IPK Gatersleben (https://gbis.ipk-gatersleben.de/gbis2i/faces/index.jsf) no such recond is present.
Allium carinatum subsp. carinatum	Allium carinatum subsp. carinatum	Baranyi and Greilhuber (1999)	Feulgen densitometry	30.77	0.82	2x	V.f.	25.53	26.9	32.4212	AUT	Lower Austria, Pernitz	W. Till (1991)	47.8977953N	15.9596372E	-
Allium carinatum subsp. carinatum	Allium carinatum subsp. carinatum	Baranyi and Greilhuber (1999)	Feulgen densitometry	33.41	1	2x	V.f.	25.53	26.9	35.2029	CHE	Switzerland, Albula	CH.Dobeš (1991)	46.6080378N	9.7823922E	-
Allium carinatum subsp. carinatum	Allium carinatum subsp. carinatum	Baranyi and Greilhuber (1999)	Feulgen densitometry	33.85	0.99	2x	V.f.	25.53	26.9	35.6665	CHE	Switzerland, Albula	CH.Dobeš (1991)	46.6080378N	9.7823922E	-
Allium carinatum subsp. carinatum	Allium carinatum subsp. carinatum	Baranyi and Greilhuber (1999)	Feulgen densitometry	45.97	1.31	3x	V.f.	25.53	26.9	48.4369	AUT	Lower Austria, Schnabelberg near Waidhofen/Ybbs	J. Greilhuber (1991)	47.9400811N	14.7426319E	-
Allium carinatum subsp. carinatum	Allium carinatum subsp. carinatum	Baranyi and Greilhuber (1999)	Feulgen densitometry	45.04	1.51	3x	V.f.	25.53	26.9	47.457	AUT	Lower Austria, Schnabelberg near Waidhofen/Ybbs	J. Greilhuber (1991)	47.9400811N	14.7426319E	-
Allium carinatum subsp. carinatum	Allium carinatum	Ohri and Pistrick (2001)	Feulgen densitometry	50.11	-	3x	A.c.ZGW	33.5	-	-	-	unknown origin, plants from the collection of IPK, Gatersleben, Germany	-	-	-	-
Allium carinatum subsp. carinatum	Allium carinatum	Šmarda et al. (2019)	Flow cytometry	43.3775	-	3x	V.f.	23.796	26.9	49.0358	CZE	Moravia, Boršice u Blatnice (distr. Uherské Hradiště): 590 m S of the church in the village, fringe of a meadow below trees flanking an unpaved road	O. Knápek & E. Lajkepová (19.7.2014)	48.9261111N	17.5752778E	355	In Czech Republic, only A. carinatum subsp. carinatum occur.
Allium carinatum subsp. pulchellum	Allium carinatum subsp. pulchellum	Labani and Elkington (1987)	Vickers M86 scaning microdensitometer	35.3	-	2x	A.c.AC	38$	-	-	-	origin unknown, fcultivated plants in Botanical Garden in Copenhagen, Denmark	-	-	-	-
Allium carinatum subsp. pulchellum	Allium cirrhosum	Veselý et al. (2012)	Flow cytometry	36.2495	-	-	V.f.	23.7964	26.9	40.9773	FRA	-	-	43.5084361N	6.8928167E	-
Allium flavum subsp. flavum	Allium flavum	Labani and Elkington (1987)	Vickers M86 scaning microdensitometer	42.45	-	2x*	A.c.AC	38$	-	-	-	origin unknown, fcultivated plants in Botanical Garden in Copenhagen, Denmark	-	-	-	-	*This estimate does not belong to diploid but rather to higher ploidy.
Allium flavum subsp. flavum	Allium flavum	Ohri et al. (1998)	Feulgen densitometry	42.175	-	2x*	A.c.ZGW	33.5	-	-	-	origin unknown, plants from the collection of IPK, Gatersleben, Germany (TAX2307)	-	-	-	-	*This estimate does not belong to diploid but rather to higher ploidy. Alternatively, this specimen belong to A. flavum subsp. tauricum.
Allium flavum subsp. flavum	Allium flavum	Baranyi and Greilhuber (1999)	Feulgen densitometry	25.96	0.72	2x	V.f.	25.53	26.9	27.3531	AUT	Lower Austria, Goggendorf	J. Greilhuber (1991)	48.6192339N	15.9367217E	-	In Austria, only A. flavum subsp. flavum occur.
Allium flavum subsp. flavum	Allium flavum	Baranyi and Greilhuber (1999)	Feulgen densitometry	26.91	0.88	2x	V.f.	25.53	26.9	28.3541	AUT	Lower Austria, Hundsheimer Berg near Hainburg	J. Greilhuber (1991)	48.1322025N	16.9387447E	-	In Austria, only A. flavum subsp. flavum occur.
Allium flavum subsp. flavum	Allium flavum	Baranyi and Greilhuber (1999)	Feulgen densitometry	25.24	0.17	2x	V.f.	25.53	26.9	26.5944	-	HBV, origin unknown, free-growing	-	-	-	-	Identical estimate as other plants of A. flavum subsp. flavum.
Allium flavum subsp. flavum	Allium flavum	Baranyi and Greilhuber (1999)	Feulgen densitometry	25.51	0.47	2x	V.f.	25.53	26.9	26.8789	AUT	Burgenland, Grosshöflein	I. Krisai, J. Greilhuber (1998)	47.8364594N	16.4759531E	-	In Austria, only A. flavum subsp. flavum occur.
Allium flavum subsp. flavum	Allium flavum	Baranyi and Greilhuber (1999)	Feulgen densitometry	40.75	0.24	4x	V.f.	25.53	26.9	42.9367	-	IPK Gatersleben (TAX 0169), originally from Botanical Garden Zagreb, spontaneously.	-	-	-	-	In the database of IPK Gatersleben (https://gbis.ipk-gatersleben.de/gbis2i/faces/index.jsf) no such recond is present.
Allium flavum subsp. flavum	Allium flavum	Ohri and Pistrick (2001)	Feulgen densitometry	42.175	-	2x*	A.c.ZGW	33.5	-	-	-	origin unknown, plants from the collection of IPK, Gatersleben, Germany	-	-	-	-	*This estimate does not belong to diploid but rather to tetraploid cytotype. Alternatively, this specimen belong to A. flavum subsp. tauricum.
Allium flavum subsp. flavum	Allium flavum	Veselý et al. (2012)	Flow cytometry	24.4768	-	2x	V.f.	23.796	26.9	27.6696	CZE	Moravia, Kanice (distr. Brno-venkov): S tip of the Hádecká planinka Nature Reserve, top plateau of the limestone quarry	P. Veselý (s.d.)	49.2184536N	16.6762942E	397	In Czech Republic, only A. flavum subsp. flavum occur.
Allium flavum subsp. flavum	Allium flavum	Šmarda et al. (2019)	Flow cytometry	24.4768	-	2x	V.f.	23.796	26.9	27.6696	CZE	Moravia, Kanice (distr. Brno-venkov): S tip of the Hádecká planinka Nature Reserve, top plateau of the limestone quarry	P. Veselý (s.d.)	49.2184536N	16.6762942E	397	In Czech Republic, only A. flavum subsp. flavum occur.
Allium flavum subsp. tauricum	Allium paczoskianum	Vakhtina et al. (1977) in Leitch et al. (2019)	Feulgen densitometry	39.6	-	2x	A.c.	33.5	-	-	former USSR	origin unknown
---	Allium fuscum	Jones and Rees (1968)	Feulgen densitometry	18.4**	-	2x	A.c.	-	-	-	-	origin unknown, Univ. Bot. Gds. Oxford, UK	-	-	-	-	**This estimate belongs to another taxon.
Allium karsianum	Allium karsianum	Vakhtina et al. (1977) in Leitch et al. (2019)	Feulgen densitometry	28.5	-	2x	A.c.	33.5	-	-	former USSR	origin unknown
Allium kunthianum	Allium kunthianum	Vakhtina et al. (1977) in Leitch et al. (2019)	Feulgen densitometry	35.1	-	2x	A.c.	33.5	-	-	former USSR	origin unknown
Allium melanantherum	Allium melanantherum	Ohri et al. (1998)	Feulgen densitometry	47.525	-	4x	A.c.ZGW	33.5	-	-	-	origin unknown, plants from the collection of IPK, Gatersleben, Germany (TAX0424)	-	-	-	-	In the database of IPK Gatersleben (https://gbis.ipk-gatersleben.de/gbis2i/faces/index.jsf) no such recond is present.
Allium melanantherum	Allium melanantherum	Ohri and Pistrick (2001)	Feulgen densitometry	47.525	-	4x	A.c.ZGW	33.5	-	-	-	origin unknown, plants from the collection of IPK, Gatersleben, Germany	-	-	-	-
Allium praescissum	Allium praescissimum	Vakhtina et al. (1977) in Leitch et al. (2019)	Feulgen densitometry	28.5	-	2x	A.c.	33.5	-	-	former USSR	origin unknown	-	-	-	-
Allium rupestre	Allium rupestre	Ohri et al. (1998)	Feulgen densitometry	37.775	-	3x	A.c.ZGW	33.5	-	-	GEO	Borjomi [plants from the collection of IPK, Gatersleben, Germany (TAX1732)]	-	-	-	-
Allium rupestre	Allium rupestre	Ohri and Pistrick (2001)	Feulgen densitometry	37.775	-	3x	A.c.ZGW	33.5	-	-	GEO	Borjomi [plants from the collection of IPK, Gatersleben, Germany (TAX1732)]	-	-	-	-
Allium pseudotelmatum	Allium pseudotelmatum	Jandová et al. (2017)	Flow cytometry	63.7	0.2	5x	T.a.	33.72	34.24	64.8	HRV	South Dalmatia: Opuzen, cultivated Citrus reticulata plantations near the town, elevation 5 m		43.0024	17.5508	5
Allium goumenissanum	Allium goumenissanum	Vojtěchová et al. (2024)	Flow cytometry	42.8	0.5	3x	T.a.	34.24	-	-	GRE	Goumenissa, Mt Paiko, WNW of the village , at the margins of oak forest		40.95	22.4333	350
Allium stamatiadae	Allium stamatiadae	Vojtěchová et al. (2024)	Flow cytometry	33.6	-	2x	S.c.	16.19	-	-	GRE	Andros Island (locus classicus), ca 400 m SW of Vourkoti village, Platanus orientalis and Alnus glutinosa woodland along Vourkoti stream, siliceous substrat		37.8569	24.8849	650
Allium oleraceum	Allium oleraceum	Duchoslav et al. (2013)	Flow cytometry	40.6	0.09	3x	T.a.	34.24	-	-	UKR	Ukraine, Semenkovje: 1,4 km WNW of the village, dry grassland on left side of the Južnyj Bug river		48.1728	30.4339	90
Allium oleraceum	Allium oleraceum	Duchoslav et al. (2013)	Flow cytometry	42.58	0.34	3x	T.a.	34.24	-	-	HUN	Hungary, Alcsútdoboz: 4 km SW of the village, oak-hornbeam forest margin invaded by Robinia pseudacacia		47.4	18.5666	150
Allium oleraceum	Allium oleraceum	Duchoslav et al. (2013)	Flow cytometry	42.7	0.5	3x	T.a.	34.24	-	-	HUN	Hungary, Szúcs: mesic scrub under the steppe above the road		48.0505	20.2341	312
Allium oleraceum	Allium oleraceum	Duchoslav et al. (2013)	Flow cytometry	42.8	0.39	3x	T.a.	34.24	-	-	HUN	Hungary, Kurd: 1 km SE of the village, margin of the oak-hornbeam forest and oak-hornbeam forest invaded by Robinia pseudacacia		46.43	18.3233	165
Allium oleraceum	Allium oleraceum	Duchoslav et al. (2013)	Flow cytometry	42.85	0.07	3x	T.a.	34.24	-	-	HUN	Hungary, Király-kút: Pilishegység Mts (Pilis Biosphere reserve): Király-kút, ca. 11 km SSW of the town of Visegrád. Oak forest with Quercus cerris.		47.6916	18.9211	468
Allium oleraceum	Allium oleraceum	Duchoslav et al. (2013)	Flow cytometry	43.45	0.09	3x	T.a.	34.24	-	-	ROU	Romania, Tálmaciu: broad-leaved dry grassland and mesic scrub under the castle		45.6527	24.2707	516
Allium oleraceum	Allium oleraceum	Duchoslav et al. (2013)	Flow cytometry	43.33	0.09	3x	T.a.	34.24	-	-	SVK	Slovakia, Luboreč: South slope of the Velký Lysec hill.		48.3491	19.4631	654
Allium oleraceum	Allium oleraceum	Duchoslav et al. (2013)	Flow cytometry	42.11	0.1	3x	T.a.	34.24	-	-	UKR	Ukraine, Oster: 1 km N of the Oster city, margin of the road, in the dune with pine forest		50.956	30.8803	107
Allium oleraceum	Allium oleraceum	Duchoslav et al. (2013)	Flow cytometry	48.02	0.06	4x	T.a.	34.24	-	-	ESP	Spain, Estane Long: National Park Sant Maurici, tourist path W of the Estany de Llebreta lake, close to the cascades		42.5514	0.89787	1701
Allium oleraceum	Allium oleraceum	Duchoslav et al. (2013)	Flow cytometry	48.45	0.49	4x	T.a.	34.24	-	-	AUT	Austria, Gmunden - Traumstein: 200 m E of the road around the lake, by the tourist marked path in the beech forest		47.8763	13.8155	481
Allium oleraceum	Allium oleraceum	Duchoslav et al. (2013)	Flow cytometry	49.13	0.22	4x	T.a.	34.24	-	-	CHE	Switzerland, Sennwald: along the road number 13 to Sennwald, oak-hornbeam forest and rock outcrop at the edge of the forest		47.8391	0.28388	101
Allium oleraceum	Allium oleraceum	Duchoslav et al. (2013)	Flow cytometry	49.13	0.28	4x	T.a.	34.24	-	-	FRA	France, Villar d´Arene: alpine grassland along the road to mountain pass		45.0328	6.38405	1981
Allium oleraceum	Allium oleraceum	Duchoslav et al. (2013)	Flow cytometry	49.91	0.69	4x	T.a.	34.24	-	-	FRA	France, La Palud Sur Verdon: grassland between the lucerne field		43.7819	6.34444	918
Allium oleraceum	Allium oleraceum	Duchoslav et al. (2013)	Flow cytometry	51.19	0.11	4x	T.a.	34.24	-	-	ROU	Romania, Abucea: 1 km E of the village, et the edge of the oak-hornbeam forest along the road		45.9133	22.5471	203
Allium oleraceum	Allium oleraceum	Duchoslav et al. (2013)	Flow cytometry	51.51	0.07	4x	T.a.	34.24	-	-	BEL	Austria, Gunselsdorf: S margin of the village, alluvial forest along the park		47.9402	16.257	249
Allium oleraceum	Allium oleraceum	Duchoslav et al. (2013)	Flow cytometry	52.08	0.12	4x	T.a.	34.24	-	-	ROU	Romania, Lugoj: 6.8 km of the Lugoj village, oak-hornbeam forest along the road number 68A		45.7459	21.9947	251
Allium oleraceum	Allium oleraceum	Duchoslav et al. (2013)	Flow cytometry	52.17	0.04	4x	T.a.	34.24	-	-	CZE	Czech Rep., Syrovín: 1 km N of the village, mesic Arrhenatherum meadow invaded by mesic scrub, on the slope invaded by Robinia pseudacacia		49.0294	17.2683	292
Allium oleraceum	Allium oleraceum	Duchoslav et al. (2013)	Flow cytometry	52.6	0.13	4x	T.a.	34.24	-	-	CZE	Czech Rep., Ústějov: on the NW village margin, mesic scrub along acidophilous oak-hornbeam forest and mesic Arrhenatherum meadow		49.5167	14.82	514
Allium oleraceum	Allium oleraceum	Duchoslav et al. (2013)	Flow cytometry	53.43	0.13	4x	T.a.	34.24	-	-	DEU	Germany, Lödderitz: 0.5 km NW of the village, wet oak-hornbeam forest		51.89	11.9463	55
Allium oleraceum	Allium oleraceum	Duchoslav et al. (2013)	Flow cytometry	53.86	0.12	4x	T.a.	34.24	-	-	CHE	Switzerland, La Punt-Chamues-ch: rocky slope under the pasture, between the road and river		46.5844	9.93277	1688
Allium oleraceum	Allium oleraceum	Duchoslav et al. (2013)	Flow cytometry	53.96	0.44	4x	T.a.	34.24	-	-	CZE	Czech Rep., Veltruby: Nature reservation Veltrubský luh, wet oak-hornbeam forest		50.0675	15.17	183
Allium oleraceum	Allium oleraceum	Duchoslav et al. (2013)	Flow cytometry	54.29	0.45	4x	T.a.	34.24	-	-	SVK	Slovakia, Žemberovce: Šťavnické vrchy mountain, 1 km S of the Tlstý Vrch settlement, oak-hornbeam forest along the road and rocks bushed by mesic scrub		48.2794	18.7966	370
Allium oleraceum	Allium oleraceum	Duchoslav et al. (2013)	Flow cytometry	54.31	0.04	4x	T.a.	34.24	-	-	HUN	Hungary, Hernadszurdok: 1.5 km S of the village, balk between the orchards invaded by Robinia pseudacacia		48.4666	21.2	147
Allium oleraceum	Allium oleraceum	Duchoslav et al. (2013)	Flow cytometry	54.98	0.29	4x	T.a.	34.24	-	-	SVK	Slovakia, Jablonné: 1.5 km S of the village, Suľovské skály mountain, pine-wood forest and field margin bushed by Prunus spinosa		49.1768	18.5746	366
Allium oleraceum	Allium oleraceum	Duchoslav et al. (2013)	Flow cytometry	55.55	0.26	4x	T.a.	34.24	-	-	POL	Poland, Wroclaw: 1.5 km S of the town margin, mixed broad-leaved forest along the road		51.0658	17.0516	120
Allium oleraceum	Allium oleraceum	Duchoslav et al. (2013)	Flow cytometry	55.93	0.31	4x	T.a.	34.24	-	-	CZE	Czech Rep., Slatinice: 1 km W of the church in the village, secondary Robinia pseudacacia forest in the valley of the brook		49.5606	17.0886	270
Allium oleraceum	Allium oleraceum	Duchoslav et al. (2013)	Flow cytometry	48.81	0.79	4x	T.a.	34.24	-	-	FRA	France, Roqueredonde: 1.2 km E of the village center, dry grassland pastures with Bromus erectus and Phleum phleoides along the road D902		43.7999	3.22725	757
Allium oleraceum	Allium oleraceum	Duchoslav et al. (2013)	Flow cytometry	55.79	1.55	4x	T.a.	34.24	-	-	LTU	Lithuania, Raseiniai reg. Vaškučiai: Hill, southern incline 40°, Trifolion medii, numerous population.		55.3519	23.3694	106
Allium oleraceum	Allium oleraceum	Duchoslav et al. (2013)	Flow cytometry	52.35	0.26	4x	T.a.	34.24	-	-	SVN	Slovenia, Dovje: 1 km S of the village, road side		46.4666	13.9347	659
Allium oleraceum	Allium oleraceum	Duchoslav et al. (2013)	Flow cytometry	53.49	0.63	4x	T.a.	34.24	-	-	SVK	Slovakia, Kvetnica: Hranovnická dubina reservation close to the round to Dubina village, 200 m E of the quarry, thermophilic oak-hornbeam forest, rocks along the margin of the forest		49.0083	20.2894	790
Allium oleraceum	Allium oleraceum	Duchoslav et al. (2013)	Flow cytometry	53.08	0.17	4x	T.a.	34.24	-	-	NOR	Norway, Norddal: bank of the brook flow into the Gajrangersky fiord		61.6311	5.38444	166
Allium oleraceum	Allium oleraceum	Duchoslav et al. (2013)	Flow cytometry	52.93	0.07	4x	T.a.	34.24	-	-	SVK	Slovakia, Trstín: Formere limestone quarry above the Jewish cemetery		48.5366	17.4537	232
Allium oleraceum	Allium oleraceum	Duchoslav et al. (2013)	Flow cytometry	48.26	0.5	4x	T.a.	34.24	-	-	FRA	France, Chambord: border of the forest track near the cross road		47.6252	1.5103	97
Allium oleraceum	Allium oleraceum	Duchoslav et al. (2013)	Flow cytometry	48.62	0.72	4x	T.a.	34.24	-	-	FRA	France, Aiguefonde: road side 1.3 km NNW of the centre of the town		43.5053	2.31939	253
Allium oleraceum	Allium oleraceum	Duchoslav et al. (2013)	Flow cytometry	59.73	0.27	5x	T.a.	34.24	-	-	ESP	Spain, Taul: between the Boi and Taul villages, tourist path		42.5207	0.84161	1408
Allium oleraceum	Allium oleraceum	Duchoslav et al. (2013)	Flow cytometry	59.72	0.15	5x	T.a.	34.24	-	-	FRA	France, St Etienne du Valdonnez: 1.5 km SE of the village, margin of the road ditch		44.4425	3.55666	903
Allium oleraceum	Allium oleraceum	Duchoslav et al. (2013)	Flow cytometry	60.56	0.96	5x	T.a.	34.24	-	-	DEU	Germany, Riedlingen: 3 km WNW of the village, Österberg hill, broad-leaved dry grassland invaded by scrub		48.1575	9.44166	604
Allium oleraceum	Allium oleraceum	Duchoslav et al. (2013)	Flow cytometry	60.31	0.82	5x	T.a.	34.24	-	-	FRA	France, Couson-les-Carriéres: 1,5 km S of the village near the road number N151, broad-leaved dry grassland along the road		47.5894	3.50861	206
Allium oleraceum	Allium oleraceum	Duchoslav et al. (2013)	Flow cytometry	60.78	0.22	5x	T.a.	34.24	-	-	ESP	Spain, Boi: S margin of the village, along the road		42.5251	0.83361	1317
Allium oleraceum	Allium oleraceum	Duchoslav et al. (2013)	Flow cytometry	60.97	0.54	5x	T.a.	34.24	-	-	FRA	France, Montgenerve: alpine grassland along the side path		44.9178	6.71763	1906
Allium oleraceum	Allium oleraceum	Duchoslav et al. (2013)	Flow cytometry	61.37	0.16	5x	T.a.	34.24	-	-	FRA	France, Sant Pierre Sur Orthe: 300 m of the village, field margin along the road number D304		48.2052	0.19361	162
Allium oleraceum	Allium oleraceum	Duchoslav et al. (2013)	Flow cytometry	61.72	0.39	5x	T.a.	34.24	-	-	BEL	Belgium, Hamoir: 1 km NE of the village, rock-outcrop above the Ourthe river		50.4438	5.53305	146
Allium oleraceum	Allium oleraceum	Duchoslav et al. (2013)	Flow cytometry	61.9	0.35	5x	T.a.	34.24	-	-	GBR	Great Britain, Ingleton: Yorkshire shire, 0.5 km SW of the village, alluvial forest along the Greta river		54.1486	-2.4882	102
Allium oleraceum	Allium oleraceum	Duchoslav et al. (2013)	Flow cytometry	62.29	0.17	5x	T.a.	34.24	-	-	DEU	Germany, Sigmaringen: 4 km W of the village, the valley of Danube river, road margin		48.0766	9.15972	592
Allium oleraceum	Allium oleraceum	Duchoslav et al. (2013)	Flow cytometry	62.41	0.74	5x	T.a.	34.24	-	-	CHE	Switzerland, Cazis: 1 km of the village along the road number 13, broad-leaved dry grassland above the railway		46.78	9.40916	653
Allium oleraceum	Allium oleraceum	Duchoslav et al. (2013)	Flow cytometry	62.2	0.63	5x	T.a.	34.24	-	-	ITA	Italy, Nago: 1 km W of the village, broad-leaved forest and scrub		45.8666	10.8833	218
Allium oleraceum	Allium oleraceum	Duchoslav et al. (2013)	Flow cytometry	63.21	0.56	5x	T.a.	34.24	-	-	ROU	Romania, Doman: between the Carasova and Domna villages, broad-leaved dry grassland along the road to Anin		45.2484	21.9057	413
Allium oleraceum	Allium oleraceum	Duchoslav et al. (2013)	Flow cytometry	63.28	0.47	5x	T.a.	34.24	-	-	SVK	Slovakia, Pezinok: abandoned orchards and vineyards above the village close to the hospital		48.3136	17.2538	227
Allium oleraceum	Allium oleraceum	Duchoslav et al. (2013)	Flow cytometry	63.39	0.53	5x	T.a.	34.24	-	-	POL	Poland, Mosina: 2 km NE of the village along the road number 431, forest above the river cuttof, sandy substrate		52.2555	16.8855	68
Allium oleraceum	Allium oleraceum	Duchoslav et al. (2013)	Flow cytometry	63.7	0.3	5x	T.a.	34.24	-	-	SVK	Slovakia, Svätý Jur: abandoned orchard invaded by scrub above the village and secondary Robinia pseudacacia forest between the vineyard		48.2511	17.2047	204
Allium oleraceum	Allium oleraceum	Duchoslav et al. (2013)	Flow cytometry	63.69	0.61	5x	T.a.	34.24	-	-	DEU	Germany, Jungingen: abandoned orchard invaded by mesic scrub		48.3258	9.04916	602
Allium oleraceum	Allium oleraceum	Duchoslav et al. (2013)	Flow cytometry	63.78	0.24	5x	T.a.	34.24	-	-	DEU	Germany, Vsterling: 2 km SW of the Harburg village, broad-leaved forest near the village margins above the Nature reservation Wacsender Felser.		48.6622	12.6494	381
Allium oleraceum	Allium oleraceum	Duchoslav et al. (2013)	Flow cytometry	64.06	1.07	5x	T.a.	34.24	-	-	SRB	Serbia, Sokolský hrad: Sokolský castle, Serbia-Bosnia border, along the road to the castle		44.157	19.4835	472
Allium oleraceum	Allium oleraceum	Duchoslav et al. (2013)	Flow cytometry	64.18	0.55	5x	T.a.	34.24	-	-	AUT	Austria, Dietmanns: 50 m SW of the village, sliding slope above the road with Pinus sylvestris invaded by Robinia pseudacacia		48.5708	14.9763	682
Allium oleraceum	Allium oleraceum	Duchoslav et al. (2013)	Flow cytometry	64.39	0.86	5x	T.a.	34.24	-	-	SVK	Slovakia, Svätý Jur: secondary Robinia pseudacacia forest above the village		48.25	17.2	201
Allium oleraceum	Allium oleraceum	Duchoslav et al. (2013)	Flow cytometry	64.4	0.5	5x	T.a.	34.24	-	-	SVN	Slovenia, Goronja Radgona: village margin above the road to Maribor, margin of the secondary Robinia pseudacacia forest		46.6808	15.9766	220
Allium oleraceum	Allium oleraceum	Duchoslav et al. (2013)	Flow cytometry	64.28	1.22	5x	T.a.	34.24	-	-	CZE	Czech Rep., Mukoděly: on the W village margin, mesic scrub along oak-hornbeam forest		50.1472	13.4056	334
Allium oleraceum	Allium oleraceum	Duchoslav et al. (2013)	Flow cytometry	64.89	0.25	5x	T.a.	34.24	-	-	POL	Poland, Stojewsko: 0.5 km S of the village, abandoned quarry along the road, dry grassland overgrown by Prunus spinosa		50.902	20.1438	263
Allium oleraceum	Allium oleraceum	Duchoslav et al. (2013)	Flow cytometry	65.17	0.72	5x	T.a.	34.24	-	-	POL	Poland, Stopnica: S margin of the village, Prunion spinosae scrub on the field margin		50.435	20.9355	223
Allium oleraceum	Allium oleraceum	Duchoslav et al. (2013)	Flow cytometry	65.17	0.27	5x	T.a.	34.24	-	-	AUT	Austria, Krumpendorf a. W. S.: in the village near the Wörher See lake, orchard with the mesic scrub above the road		46.6283	14.2291	464
Allium oleraceum	Allium oleraceum	Duchoslav et al. (2013)	Flow cytometry	65.23	0.22	5x	T.a.	34.24	-	-	HUN	Hungary, Hernadszurdok: 1.5 km S of the village, balk between the orchards invaded by Robinia pseudacacia		48.4666	21.2	147
Allium oleraceum	Allium oleraceum	Duchoslav et al. (2013)	Flow cytometry	65.13	0.81	5x	T.a.	34.24	-	-	AUT	Austria, Ziersdorf: NE margin of the village, Robinia pseudacacia forest and road ditch		48.5322	15.9358	223
Allium oleraceum	Allium oleraceum	Duchoslav et al. (2013)	Flow cytometry	65.71	0.04	5x	T.a.	34.24	-	-	CZE	Czech Rep., Malhotky: Nature reservation Malhotky, scrub at the foot-hill, close to the road		49.1486	17.0572	250
Allium oleraceum	Allium oleraceum	Duchoslav et al. (2013)	Flow cytometry	65.93	0.08	5x	T.a.	34.24	-	-	POL	Poland, Jeziorko: 2 km SE of the village, balk with broad-leaved forest		50.8833	21.0333	275
Allium oleraceum	Allium oleraceum	Duchoslav et al. (2013)	Flow cytometry	65.71	0.15	5x	T.a.	34.24	-	-	HUN	Hungary, Döbrököz: along the road to Kurd village, secondary Robinia pseudacacia forest		46.4461	18.2588	109
Allium oleraceum	Allium oleraceum	Duchoslav et al. (2013)	Flow cytometry	65.43	0.43	5x	T.a.	34.24	-	-	HUN	Hungary, Somló: Somló TVK reservation, margin of the field road between the vineyard (in the middle of the hill)		47.1447	17.3669	300
Allium oleraceum	Allium oleraceum	Duchoslav et al. (2013)	Flow cytometry	63.23	0.38	5x	T.a.	34.24	-	-	CHE	Switzerland, Bad Ragaz: margin of the alluvial forest of the river Rhine		46.9888	9.52833	526
Allium oleraceum	Allium oleraceum	Duchoslav et al. (2013)	Flow cytometry	65.07	0.2	5x	T.a.	34.24	-	-	HRV	Croatia, Gradac: SW of the village, 100 m from the quarry, the margin of the ravine forest above the road		45.4566	18.0411	157
Allium oleraceum	Allium oleraceum	Duchoslav et al. (2013)	Flow cytometry	62.56	0.52	5x	T.a.	34.24	-	-	HRV	Croatia, Vukovar: in the city centre, scrub under the church above the road to Ilok village direction		45.35	18.9833	101
Allium oleraceum	Allium oleraceum	Duchoslav et al. (2013)	Flow cytometry	61.61	0.84	5x	T.a.	34.24	-	-	DEU	Germany, Meiningen: 1,5 km E of the north village margin, above the road B 280 close to the crossing to Utendorf, slope with broad-leaved dry grassland		50.59	10.4441	332
Allium oleraceum	Allium oleraceum	Duchoslav et al. (2013)	Flow cytometry	61.85	0.51	5x	T.a.	34.24	-	-	ITA	Italy, Egna/Neumarkt: near the village, grassland under the orchard		46.2925	11.2463	225
Allium oleraceum	Allium oleraceum	Duchoslav et al. (2013)	Flow cytometry	64.42	0.31	5x	T.a.	34.24	-	-	DEU	Germany, Hilkerode: W margin of the village, margin of the road and Robinia pseudacacia forest		51.5619	10.3	181
Allium oleraceum	Allium oleraceum	Duchoslav et al. (2013)	Flow cytometry	62.15	0.63	5x	T.a.	34.24	-	-	DEU	Germany, Kiebingen: 1 km SW of the village, orchard with mesic grassland		48.4658	8.96055	380
Allium oleraceum	Allium oleraceum	Duchoslav et al. (2013)	Flow cytometry	62.24	0.55	5x	T.a.	34.24	-	-	FRA	France, Void-Vacon: 0.5 km S of the village along the road to Vaucouleurs, broad-leaved dry grassland near the field		48.6786	5.62166	301
Allium oleraceum	Allium oleraceum	Duchoslav et al. (2013)	Flow cytometry	64.11	0.41	5x	T.a.	34.24	-	-	CZE	Czech Rep., Nová Lhota: 0.3 km W of the church, former alley with mesic scrub, field margin		50	16	340
Allium oleraceum	Allium oleraceum	Duchoslav et al. (2013)	Flow cytometry	61.91	1.37	5x	T.a.	34.24	-	-	FRA	France, Bessoncourt: Crossroad NE of the village, road margin		47.6489	6.9403	348
Allium oleraceum	Allium oleraceum	Duchoslav et al. (2013)	Flow cytometry	60.73	0.44	5x	T.a.	34.24	-	-	FRA	France, Seré: NW village margin, rock-outcrop and pastures		42.8861	0.01505	690
Allium oleraceum	Allium oleraceum	Duchoslav et al. (2013)	Flow cytometry	61.54	0.57	5x	T.a.	34.24	-	-	FRA	France, Roquerlan: 600 m WNW of the village center, pastures along the road D54		43.4389	2.39761	611
Allium oleraceum	Allium oleraceum	Duchoslav et al. (2013)	Flow cytometry	63.59	0.86	5x	T.a.	34.24	-	-	LTU	Lithuania, Varėna reg. Navikai: Hill, eastern incline 10°, Festuco-Brometea, small population.		54.135	24.0222	136
Allium oleraceum	Allium oleraceum	Duchoslav et al. (2013)	Flow cytometry	64.58	0.74	5x	T.a.	34.24	-	-	LTU	Lithuania, Molėtai reg. Karališkės: Hill, southern incline 20°, on the edge of the forest, Festuco-Brometea, small population.		55.345	25.3858	126
Allium oleraceum	Allium oleraceum	Duchoslav et al. (2013)	Flow cytometry	63.15	0.71	5x	T.a.	34.24	-	-	RUS	Russia, Leningrad region: Dry grassland communities on limestone soils along road along villages Pikkolovo, Murilovo, Perekula and Karvala.		59.6932	30.1534	130
Allium oleraceum	Allium oleraceum	Duchoslav et al. (2013)	Flow cytometry	64.71	0.89	5x	T.a.	34.24	-	-	SVK	Slovakia, Látkovce: 600 m NE of the village, road side close to the forest		48.7133	18.3644	326
Allium oleraceum	Allium oleraceum	Duchoslav et al. (2013)	Flow cytometry	64.42	0.41	5x	T.a.	34.24	-	-	SVK	Slovakia, Brezinka: S of the village, scrub along the road.		48.3302	19.1834	564
Allium oleraceum	Allium oleraceum	Duchoslav et al. (2013)	Flow cytometry	65.18	0.89	5x	T.a.	34.24	-	-	SVK	Slovakia, Belina: Dry grassland communities on loessal soil, along the road.		48.2437	19.8577	251
Allium oleraceum	Allium oleraceum	Duchoslav et al. (2013)	Flow cytometry	69.11	0.02	6x	T.a.	34.24	-	-	ESP	Spain, Taul: between the Boi and Taul villages, tourist path		42.5207	0.84161	1408
Allium oleraceum	Allium oleraceum	Duchoslav et al. (2013)	Flow cytometry	71.29	0.23	6x	T.a.	34.24	-	-	SVK	Slovakia, Plešivec: 300 m W of the village, road margin invaded by Robinia pseudacacia		48.5377	20.4069	279
Allium oleraceum	Allium oleraceum	Duchoslav et al. (2013)	Flow cytometry	71.32	0.33	6x	T.a.	34.24	-	-	ITA	Italy, Montebelluna: 300 m S of the road, the vineyard margin under the road		45.7833	12.0333	144
Allium oleraceum	Allium oleraceum	Duchoslav et al. (2013)	Flow cytometry	71.44	1.09	6x	T.a.	34.24	-	-	CZE	Czech Rep., Slatinice: 1 km W of the church in the village, secondary Robinia pseudacacia forest in the valley of the brook		49.5606	17.0886	270
Allium oleraceum	Allium oleraceum	Duchoslav et al. (2013)	Flow cytometry	71.53	0.66	6x	T.a.	34.24	-	-	CZE	Czech Rep., Darkovičky: 1.5 km S of the village, open sand grassland near the bunker		49.9333	18.1989	250
Allium oleraceum	Allium oleraceum	Duchoslav et al. (2013)	Flow cytometry	71.86	0.62	6x	T.a.	34.24	-	-	DEU	Germany, Oberschneiding: 1 km W of the village, under the road to Straubin, alluvial forest along the brook		48.7972	12.6225	351
Allium oleraceum	Allium oleraceum	Duchoslav et al. (2013)	Flow cytometry	71.94	0.61	6x	T.a.	34.24	-	-	DEU	Germany, Cham: 2 km S of the village, field margin and small forest along the road number 20		49.1972	12.6569	407
Allium oleraceum	Allium oleraceum	Duchoslav et al. (2013)	Flow cytometry	73.01	0.61	6x	T.a.	34.24	-	-	DEU	Germany, Haag an der Amper: E of the village, ravine forest above the road		48.4597	11.8402	450
Allium oleraceum	Allium oleraceum	Duchoslav et al. (2013)	Flow cytometry	72.31	0.44	6x	T.a.	34.24	-	-	CZE	Czech Rep., Hlubočky: supporting stone wall of the slope above the road, N margin of the village		49.6344	17.4092	343
Allium oleraceum	Allium oleraceum	Duchoslav et al. (2013)	Flow cytometry	72.38	0.89	6x	T.a.	34.24	-	-	AUT	Austria, Krenglbach: 2 km N of the village above the road number 141, broad-leaved dry grassland invaded by Ligustrum		48.2213	13.9544	308
Allium oleraceum	Allium oleraceum	Duchoslav et al. (2013)	Flow cytometry	72.58	0.45	6x	T.a.	34.24	-	-	DEU	Germany, Altzirkendorf: margin of the village, mesic scrub along the road to Pegnitz direction		49.7363	11.665	541
Allium oleraceum	Allium oleraceum	Duchoslav et al. (2013)	Flow cytometry	72.5	0.57	6x	T.a.	34.24	-	-	FRA	France, Cour-et Buis: 5 km W of the village, rocky margin of the pasture		45.4344	4.94694	285
Allium oleraceum	Allium oleraceum	Duchoslav et al. (2013)	Flow cytometry	72.57	0.68	6x	T.a.	34.24	-	-	CZE	Czech Rep., Vrčeň: on the SE village margin, the stony balk above the road		49.51	13.6256	450
Allium oleraceum	Allium oleraceum	Duchoslav et al. (2013)	Flow cytometry	72.59	0.3	6x	T.a.	34.24	-	-	DEU	Germany, Schöenberg: town centre, rocks outcrops above the road to Worms village		49.6916	8.64666	144
Allium oleraceum	Allium oleraceum	Duchoslav et al. (2013)	Flow cytometry	72.63	0.69	6x	T.a.	34.24	-	-	DEU	Germany, Riedlingen: 3 km WNW of the village, Österberg hill, broad-leaved dry grassland invaded by scrub		48.1575	9.44166	604
Allium oleraceum	Allium oleraceum	Duchoslav et al. (2013)	Flow cytometry	72.65	0.87	6x	T.a.	34.24	-	-	ITA	Italy, Colle: 300 m of the village to Maniago direction, forest margin between the road and forest		46.1616	12.8194	219
Allium oleraceum	Allium oleraceum	Duchoslav et al. (2013)	Flow cytometry	72.72	0.65	6x	T.a.	34.24	-	-	AUT	Austria, Freistadt: 3.5 km W of the town above the road number 38 (108 kilometre of the road), sliding slopes and rock outcrops with Pinus sylvestris		48.5113	14.455	629
Allium oleraceum	Allium oleraceum	Duchoslav et al. (2013)	Flow cytometry	72.96	0.6	6x	T.a.	34.24	-	-	FRA	France, Belfort: N margin of the village, edge of the forest above the road		47.6438	6.895	392
Allium oleraceum	Allium oleraceum	Duchoslav et al. (2013)	Flow cytometry	72.98	0.36	6x	T.a.	34.24	-	-		Nederland, Wageningen: S margin of the village, dry grassland of the Wageningse Berg hill		51.9666	5.68333	36
Allium oleraceum	Allium oleraceum	Duchoslav et al. (2013)	Flow cytometry	73.2	0.22	6x	T.a.	34.24	-	-	DEU	Germany, Oberoderwitz: Hutberg hill under the village, oak-hornbeam forest on the hilltop		50.9608	14.6897	484
Allium oleraceum	Allium oleraceum	Duchoslav et al. (2013)	Flow cytometry	70.56	0.69	6x	T.a.	34.24	-	-	FRA	France, Aiguefonde: 1.3 km NNE of the village center, road and field margin		43.5053	2.31938	253
Allium oleraceum	Allium oleraceum	Duchoslav et al. (2013)	Flow cytometry	71.85	0.57	6x	T.a.	34.24	-	-	FRA	France, I´Isle-s le Doubs: 3 km E of the village, dry grassland communities along the road D663		47.4514	6.62347	326
Allium oleraceum	Allium oleraceum	Duchoslav et al. (2013)	Flow cytometry	72.14	0.65	6x	T.a.	34.24	-	-	SVK	Slovakia, Čakanovce: SW margin of the village, scrop along the field road close to the sandy outcrop.		48.2116	19.8055	280
Allium oleraceum	Allium oleraceum	Duchoslav et al. (2013)	Flow cytometry	71.16	0.64	6x	T.a.	34.24	-	-	SVK	Slovakia, Nová Baňa: 900 m W of the brige across Hron river, above the road from Orovnice village		48.4091	18.6359	244
Allium oleraceum	Allium oleraceum	Duchoslav et al. (2013)	Flow cytometry	87.17	2.19	7x	T.a.	34.24	-	-	FRA	France, Chateau-Arnuoux: 3 km ESE of the village, near the road number N85, the road ditch		44.0675	6.02138	436
Allium oleraceum	Allium oleraceum	Duchoslav et al. (2013)	Flow cytometry	83.75	1.28	7x	T.a.	34.24	-	-	FRA	France, Cérilly: E of the village along the road number 965, broad-leaved dry grassland		47.8638	4.51861	238
Allium oleraceum	Allium oleraceum	Duchoslav et al. (2013)	Flow cytometry	83.795	1.34	7x	T.a.	34.24	-	-	FRA	France, I´Isle-s le Doubs: margin of the forest road		47.4502	6.62194	329
Allium oleraceum	Allium oleraceum	Duchoslav et al. (2013)	Flow cytometry	86.17	0.12	7x	T.a.	34.24	-	-	FRA	France, Troyes: 1 km E of the village, road ditch along the road number 960		48.3338	4.14638	127
Allium oleraceum	Allium oleraceum	Duchoslav et al. (2013)	Flow cytometry	86.14	0.48	7x	T.a.	34.24	-	-	FRA	France, Die: 2 km SSE of the village, the margin of the road number 93, grassy zone between the road and the field		44.7402	5.38416	404
Allium oleraceum	Allium oleraceum	Duchoslav et al. (2013)	Flow cytometry	92.13	0.99	8x	T.a.	34.24	-	-	ESP	Spain, El Cardoso de la Sierra: Hermitage de San Roque, in the border of a Quercus pyrenaica forest with a dry meadow dominated by grasses		41.0929	3.4631	1240
Allium fuscum	Allium fuscum	Vojtěchová et al. (2023)	Flow cytometry	30.86	0.14	2x	S.c.	16.19	-	-	ROU	Cozla near Moldova Noua, foot of the rocks near the division of road to Bigar,1 km SE of the village		44.6209	22.0107	70
Allium fuscum	Allium fuscum	Vojtěchová et al. (2023)	Flow cytometry	32.17	0.15	2x	S.c.	16.19	-	-	ROU	Orsava, rocky outcrop near the tourist path, west slope of the Allion hill		44.7174	22.4289	163
Allium marginatum	Allium marginatum	Vojtěchová et al. (2023)	Flow cytometry	30.36	0.09	2x	S.c.	16.19	-	-	SVK	Modrany, dry grassland and Robinia forest at the top of small hill NW of the village		47.8361	18.3483	161
Allium marginatum	Allium marginatum	Vojtěchová et al. (2023)	Flow cytometry	28.54	0.21	2x	T.a.	34.24	-	-	ROU	Archita dry grassland on the slope above road, 0.5 km SW of the village		46.1895	25.0677	480
Allium paniculatum	Allium paniculatum	Vojtěchová et al. (2023)	Flow cytometry	27.47	0.04	2x	S.c.	16.19	-	-	UKR	Pokrovka Regional park "Kinburn Spit", sandy steppe near the sea coast northwest of the village		48.5774	26.6429	166
Allium paniculatum	Allium paniculatum	Vojtěchová et al. (2023)	Flow cytometry	28.25	0.04	2x	S.c.	16.19	-	-	UKR	Aktove, valley of the Mertvovod river, steppe slope with granite outcrops		47.8926	31.4826	56
Allium paniculatum	Allium paniculatum	Vojtěchová et al. (2023)	Flow cytometry	29.38	0.17	2x	S.c.	16.19	-	-	UKR	Pokrovka, Regional park "Kinburn Spit", sandy steppe near the sea coast northwest of the village		46.5042	31.6192	1

## Sheet: Table S4
Table S4. List of published somatic chromosome numbers (2n) and ploidy levels (Ploidy) for members of the Allium sect. Codonoprasum, which was not studied in this paper. The survey also includes species of the section without known chromosome numbers (shaded, NA in Chromosome number (2n) and Ploidy). Both the original taxon determination in the original source (Taxon orig.) and our taxonomic inte…
New estimates and synthesis of chromosome numbers, ploidy levels and genome size variation in Allium sect. Codonoprasum: advancing our understanding of the unresolved diversification and evolution of this section
Kobrlová L., Jandová M., Vojtěchová K., Šafářová L., Duchoslav M.
+: plus within the column Ploidy means that the respective author recorded more ploidy levels (mixed ploidy populations) at the locality
FCM: the ploidy of the record was estimated by flow cytometric analysis (FCM), for details see respective reference.
$: Oztahay and Kocyigit (2019) consider the taxon to belong to the A. sect. Scorodon
***: this is not A. section Codonoprasum, but A. sect. Brevispatha
Taxon	Taxon orig.	Reference	Chromosome number (2n)	Ploidy	Country	Locality	Coordinates (WGS 84, latitude [N] and longitude [E])		Notes
Allium abanticum	Allium abanticum	Brullo and Salmeri (2021)	16	2	GRC	Euboea, Karistos
Allium adenanthum	Allium adenanthum	Brullo and Salmeri (2021)	16	2	TUR	Gocek near Fethiye
Allium adenanthum	Allium adenanthum	Brullo and Salmeri (2021)	16	2	TUR	Canalikoy near Mugla
Allium adenanthum	Allium adenanthum	Brullo and Salmeri (2021)	16	2	TUR	Marmaris
Allium adenanthum	Allium adenanthum	Brullo and Salmeri (2021)	16	2	TUR	Sandras Dağ
Allium aegilicum	Allium aegilicum	Tzanoudakis (2000)	16	2	GRC	Antikythera island
Allium aeginiense	Allium aegilicum	Brullo et al. (2008a)	16	2	GRC	Thessaly, Meteore (Kalambaka) substrati conglomeratici presso il Monastero di Megalo Meteoro (top of Megalo Meteora (Kalambaka, Central Greece)
Allium agrigentinum	Allium agrigentinum	Salmeri (2019)	16	2	ITA	Sicily, Aragona presso le Maccalube (type locality)	37.3885142	13.6046372
Allium agrigentinum	Allium agrigentinum	Salmeri (2019)	16	2	ITA	Sicily, Calanchi argillosi sotto Troina, esemplare coltivato	37.7852206	14.6004464
Allium agrigentinum	Allium agrigentinum	Brullo et al. (2001a)	16	2	ITA	Sicily, Aragona presso le Maccalube (type locality)	37.3885142	13.6046372
Allium albotunicatum	Allium albotunicatum subsp. albotunicatum	Shmida and Kollmann (1977)	24	3	ISR	[none locality]
Allium albotunicatum	Allium albotunicatum subsp. albotunicatum	Kollmann (1985)	24	3	ISR	[none locality]
Allium albotunicatum	Allium albotunicatum	Feinbrun-Dothan (1986)	16, 24, 32	2,3,4	ISR	[none locality]			In this source both subsp. albotunicatum and subsp. hermoneum are treated within Allium albotunicatum, but now subsp. hermoneum is treated as a separate species Allium hermoneum.
Allium anzalonei	Allium anzalonei	Brullo et al. (1997a)	32	4	ITA	Lazio, Sabina, presso Magliano in localita Madonna del Giglio	42.6462078	11.9942092	Unfortunately, we were unable to determine the exact location, so the coordinates may be inaccurate and need to be revised.
Allium apergii	Allium apergii	Trigas et al. (2010)	32	4	GRC	Island of Evvia, municipality of Ka-ristias, Mt Ochi, summit of Profitis Ilias, 38°03′ N,24°28′ E, open rocky habitats with low vegetation co-ver, alt. 1200-1300 m	38.050000	24.4666667
Allium apolloniensis	Allium apolloniensis	Biel et al. (2006)	32	4	GRC	Kiklades, island of Sifnos, Nomos Kikladon, 0.2 km south of Chersonisos, rocky phrygana slope above harbour near Aspri Vigla, on limestone and marble	37.0333333	24.65
Allium apolloniensis	Allium apolloniensis	Biel et al. (2006)	32	4	GRC	Sifnos, Nomos Kikladon, c. 3 km NNW of Kalambelas, Apollonia, pine-covered phrygana slope to the east of ditch drying out in summer, on marble	36.9833333	2024-07-24
Allium apulum	Allium apulum	Salmeri (2019)	16	2	ITA	Puglia, Torre di Inserraglio, sul litorale roccioso calcareo (type locality)	40.185255	17.9258386
Allium apulum	Allium apulum	Salmeri (2019)	16	2	ITA	Puglia, Monte Sant’Angelo, Gargano, esemplare coltivato	41.7047967	15.9556106
Allium apulum	Allium apulum	Salmeri (2019)	16	2	ITA	Puglia, Monti sopra Manfredonia, Gargano	41.6716669	15.8932117
Allium apulum	Allium apulum	Salmeri (2019)	16	2	ITA	Puglia, Vieste, Gargano	41.8827594	16.1791792
Allium apulum	Allium apulum	Brullo et al. (2001a)	16	2	ITA	Puglia, Torre di Inserraglio, sul litorale roccioso calcareo (type locality)	40.185255	17.9258386
Allium archeotrichon	Allium archeotrichon	Brullo et al. (1999)	16	2	GRC	Rhodos, Embonas (type locality)	36.2268444N	27.8561844E
Allium archeotrichon	Allium archeotrichon	Brullo et al. (1999)	16	2	GRC	Rhodos, Profitis Elias	36.2769100N	27.9444467E
Allium archeotrichon	Allium archeotrichon	Brullo et al. (1999)	16	2	GRC	Rhodos, Stegna	36.2092217N	28.1397539E
Allium archeotrichon	Allium archeotrichon	Biel et al. (2006)	16	2	GRC	Rhodos, s.loc.
Allium armenum$	Allium armenum	Özhatay (1993)	16	2	TUR
Allium armenum$	Allium armenum	Tanker and Kurucu (1979)	16	2	TUR	ADANA: Saimbcyli, Obrukba şı yaylası, kalkerli kayalıklar
Allium armenum$	Allium armenum	Koçyiğıt et al. (2016)	16	2	TUR	A8 Erzurum: Erzurum-Ilıca arası, Ağaören köyünün batısı, 1800 m
Allium autumnale	Allium autumnale	Tzanoudakis (1999)	24	3	CYP	Troodos: Saitas
Allium autumnale	Allium autumnale	Hand (2015)	16	2	CYP	Agios Amvrosios, NNW of Palaia Vrysi, a bit W of junction near to a water-tank, 450 m, road bank in open Pinus brutia forest
Allium bassitense	Allium bassitense	Tanker and Kurucu (1979)	16	2	TUR	HATAY: Iskenderun, Arsuz çevresi, Ergeçnez dere, makide, 200 m	36.40	35.88
Allium bassitense	Allium bassitense	Özhatay (1986)	16	2	TUR
Allium bassitense	Allium bassitense	Koçyiğit and Özhatay (2011)	16	2	TUR	ISTE 87030 [specimen voucher]
Allium brachyspathum	Allium brachyspathum	Brullo et al. (2001b)	16	2	GRC	Karpathos, Oro Lastos (type locality)
Allium brulloi	Allium brulloi	Salmeri (1998)	16	2	GRC	Prov. Dodekanisos Isl., Livadia
Allium brulloi	Allium brulloi	Salmeri (1998)	16+0-1B	2	GRC	Prov. Dodekanisos Isl., Rupi di Patello
Allium brussalisii	Allium brussalisii	Tzanoudakis and Kypriotakis (2008)	16	2	GRC	Prov. Attiki, Mt. Parnitha, above Acharnes, 300–600 m, rocky places among scrub in openings of Pinus halepensis forest (type locality)
Allium calabrum	Allium calabrum	Brullo et al. (1994a)	16	2	ITA	Monte Pollino e Monte Mula (Catena Costiera)
Allium calabrum	Allium calabrum	Brullo et al. (2003d)	16	2	ITA	Calabria, Monte Velatro, Mormanno (Cosenza), prateria montana a m 1000 s.l.m.
Allium candargyi	Allium candargyi	Karavokyrou and Tzanoudakis (1994)	16	2	GRC	Lesvos
Allium candargyi	Allium candargyi	Karavokyrou and Tzanoudakis (1994)	16	2	GRC	Kalymnos
Allium carium	Allium carium	Brullo and Salmeri (2021)	16	2	TUR	Fethyie
Allium castellanense	Allium lehmannii subsp . castellanense	Garbari et al. (1994)	16	2	ITA	Calanco, a monte della strada provinciale Gangi-Casalgiordano nei pressi della Masseria Capuano (Gangi, Palermo) (335/86)			see Brullo et al. (2001a)
Allium castellanense	Allium lehmannii subsp . castellanense	Garbari et al. (1994)	16	2	ITA	Adiacenze Masseria Capuano, lungo la strada provinciale Gangi-Casalgiordano (Gangi, Palermo), m 620 s.l.m. (214/87)			see Brullo et al. (2001a)
Allium castellanense	Allium lehmannii subsp . castellanense	Garbari et al. (1994)	16	2	ITA	Versante S-W di Cozzo Salina, Alimena (Palermo), prati xerofili su substrato gessoso, m 550 s.l.m. (333/86)			see Brullo et al. (2001a)
Allium castellanense	Allium lehmannii subsp . castellanense	Garbari et al. (1994)	16	2	ITA	Pressi di Gangi (Palermo), m 800 s.l.m., zona calanchiva (825/94)			see Brullo et al. (2001a)
Allium castellanense	Allium lehmannii subsp . castellanense	Garbari et al. (1994)	16	2	ITA	Alimena (Palermo), strada per Casalgiordano, presso il fiume Salso (375/93)			see Brullo et al. (2001a)
Allium castellanense	Allium lehmannii subsp . castellanense	Garbari et al. (1994)	16	2	ITA	Alimena, presso il Corso Venerosa, su calanchi argillosi (376/93)			see Brullo et al. (2001a)
Allium castellanense	Allium lehmannii subsp . castellanense	Garbari et al. (1994)	16	2	ITA	Macalube (Aragona, Agrigento), scarpata argillosa presso i vulcanelli (212/87)			see Brullo et al. (2001a)
Allium castellanense	Allium lehmannii subsp . castellanense	Garbari et al. (1994)	16	2	ITA	Monte Passo del Lupo, S. Vito Lo Capo (Trapani), m 700 s.l.m. (182/85)			see Brullo et al. (2001a)
Allium castellanense	Allium lehmannii subsp . castellanense	Garbari et al. (1994)	16	2	ITA	Monte Gallo, località Sferracavallo (Palermo), m 300 s.l.m. (171185, 181185)			see Brullo et al. (2001a)
Allium castellanense	Allium lehmannii subsp . castellanense	Garbari et al. (1994)	16	2	ITA	Sicilia meridionale nei pressi di Vendicari, tra Avola e Capo Passero (807/90)			see Brullo et al. (2001a)
Allium castellanense	Allium lehmannii subsp . castellanense	Garbari et al. (1994)	16	2	ITA	Pendici settentrionali del Monte Inici, Castellammare del Golfo (Trapani) (809/90)			see Brullo et al. (2001a)
Allium castellanense	Allium lehmannii subsp . castellanense	Garbari et al. (1994)	24	3	ITA	Pendi ci meridionali di Cozzo Lavanche in contrada Xireni (Castellana, Palermo), (334/86)			see Brullo et al. (2001a)
Allium castellanense	Allium lehmannii subsp . castellanense	Garbari et al. (1994)	24	3	ITA	Castellana Sicula (Palermo), calanchi presso il laghetto di Avanella, m 700 s.l.m. (826/94)			see Brullo et al. (2001a)
Allium charaulicum	Allium charaulicum Fomin	Özhatay (1993)	16	2	TUR	-
Allium compactatum	Allium compactatum	Brullo and Salmeri (2021)	16	2	TUR	Civril
Allium convallarioides	Allium convallarioides	Brullo et al. (2003a)	16	2	TUR	Manisa Dag
Allium convallarioides	Allium convallarioides	Brullo et al. (2003a)	16	2	TUR	Menemenciz (Izmir)
Allium corsicum	Allium corsicum	Jauzein et al. (2002)	24	3	FRA	Corsica, Serra-di -Fiumorbu, plage de Gradugine (type locality)
Allium corsicum	Allium corsicum	Jauzein and Tison (2001)	24	3	FRA	Corsica, San Nicolao
Allium croaticum	Allium croaticum	Bogdanović et al. (2008)	16	2	HRV	Island of Vis (type locality)
Allium cyprium	Allium cyprium	Brullo et al. (1993)	16	2	CYP	versante occidentale di monte Olympus, ca 1600 m			see Hand (2015) for alternative taxonomic treatment
Allium cyprium	Allium cyprium	Brullo et al. (2007a)	16	2	CYP	versante occidentale di monte Olympus, ca. 1600 m (Holotypus)			see Hand (2015) for alternative taxonomic treatment
Allium cyprium	Allium cyprium subsp. cyprium	Hand (2015)	16	2	CYP	Mylikouri, Astrakas cliffs, rocky hill c. 250 m SSW of hairpin bend of Kykko road, 965 m			see Hand (2015) for alternative taxonomic treatment
Allium decaisnei	Allium stamineum subsp. decaisnei	Feinbrun-Dothan (1986)	16,16+1B	2	ISR	-			see Brullo et al. (2007a)
Allium decaisnei	Allium decaisnei	Brullo et al. (2007a)	16	2	ISR	Northern Negev, 15 Km a Nord di Beer Sheva
Allium decaisnei	Allium decaisnei	Brullo et al. (2007a)	16	2	ISR	Judean desert, 5 Km SO di Gerico presso il Monastero di S. John
Allium deciduum	Allium deciduum	Kollmann (1986)	16	2	TUR	-			It is unclear to which subspecies (the authors (p. 247) report subsp. deciduum and subsp. retrorsum) the reported chromosome number belongs. Both subspecies are currently considered to be separate species (POWO, 2024). We consider this record for Allium deciduum, because Özhatay (1993) [co-author of the respective paper] mentioned this number as belonging to Allium deciduum.
Allium deciduum	Allium deciduum	Kollmann et al. (1983)	16	2	TUR	-			It is unclear to which subspecies (the authors (p. 247) report subsp. deciduum and subsp. retrorsum) the reported chromosome number belongs. Both subspecies are currently considered to be separate species (POWO, 2024). We consider this record for Allium deciduum, because Özhatay (1993) [co-author of the respective paper] mentioned this number as belonging to Allium deciduum.
Allium deciduum	Allium deciduum subsp. deciduum	Özhatay (1993)	16	2	TUR	-			Identical to Kollmann et al. (1983). Reference misquoted in Özhatay (1993).
Allium deciduum	Allium deciduum	Brullo et al. (2007a)	16	2	TUR	Turkey, Sandras Dag
Allium deciduum	Allium deciduum	Koçyiğit and Özhatay (2011)	16	2	TUR	ISTE 87693 [herbarium voucher]
Allium sindjarense***	Allium desertorum	Feinbrun (1948)	16	2	ISR	-			See note in Kollmann (1986), p. 86, this species is not currently included in the A. sect. Codonoprasum. This count is not considered in our synthesis.
Allium desertorum	Allium desertorum	Feinbrun (1950)	16	2	ISR	W Negev, Wadi Sheneq
Allium desertorum	Allium desertorum	Kollmann (1984)	16	2	ISR	-
Allium diomedeum	Allium diomedeum	Salmeri (2019)	16	2	ITA	Italia meridionale, Tremiti, San Domino
Allium diomedeum	Allium diomedeum	Brullo et al. (2001a)	16	2	ITA	Italia meridionale, Tremiti, San Domino
Allium dirphianum	Allium dirphianum	Brullo et al. (2003c)	32	4	GRC	Greece, Euboea, M. Dirphios
Allium djimilense$	Allium djimilense	Özhatay (1993)	16	2	TUR	-
Allium dodecanesi	Allium dodecanesi	Karavokyrou and Tzanoudakis (1994)	16	2	GRC	Kalimnos
Allium dodecanesi	Allium dodecanesi	Brullo et al. (2007a)	16	2	GRC	Kalimnos, La Passi (calcari)
Allium dodecanesi	Allium dodecanesi	Koçyiğit and Özhatay (2011)	16	2	? (TUR?)	ISTE 86054 (South Anatolia)			Unfortunately, online access to the herbarium voucher is not available.
Allium dumanii$	Allium dumanii	Koçyiğıt et al. (2016)	16	2	TUR	B6 Malatya: Akçadağ, Kürecik, Harunuşağı Köyü, Kavurma Yaylası altı, 2200 m
Allium dumanii$	Allium dumanii	Kiran et al. (2022)	16+2B	2	TUR	B8, Bingöl: Between Bingöl-Elazığ, Kuruca pass, 1778 m.
Allium euboicum	Allium euboicum	Tzanoudakis (1992)	16	2	GRC	Euboea Island
Allium exaltatum	Allium exaltatum	Brullo et al. (2004)	48	6	CYP	West Aspromkremnos, southern slope of Chionistre rocks et stones on a dry steep-ridge, 5450 ft.
Allium exaltatum	Allium exaltatum	Brullo et al. (2004)	48	6	CYP	Xerokolymbos, south east of Khionistra, earth under a Platane tree close to the stream
Allium exaltatum	Allium exaltatum	Brullo et al. (2004)	48	6	CYP	Platres, 4000 ft., crevices hedges frequent rocks above the village
Allium exaltatum	Allium exaltatum	Brullo et al. (2004)	48	6	CYP	Panagia
Allium exile	Allium sipyleum	Karavokyrou and Tzanoudakis (1991)	16	2	GRC	Isl. Chios, Vrontado			see https://portal.cybertaxonomy.org/flora-greece/cdm_dataportal/taxon/7a1b13a9-11bb-4b30-af4c-7b512f3e1df2
Allium favosum	Allium favosum	Tzanoudakis and Vosa (1988)	16	2	GRC	N. Greece: Florina, Kelli
Allium feinbergii	Allium feinbergii	Kollmann (1970)	16	2	ISR	Mt. Hermon, 2150 m, fissures or rocks			This species should be reclassified into another section.
Allium feinbergii	Allium feinbergii	Kollmann (1970)	16	2	ISR	Mt. Hermon, 1850 m, fissures or rocks			This species should be reclassified into another section.
Allium fuscum	Allium fuscum	Brullo et al. (1996c)	16	2	ROU	Băile Herculane	44.880	22.411
Allium fuscum	Allium fuscum	Brullo et al. (1996c)	16	2	ROU	Petrosani	45.4110	23.362
Allium fuscum	Allium fuscum	Brullo et al. (1996c)	16	2	ROU	Rupi Mt. Mehedinti (Băile Herculane)	44.871	22.437
---	Allium fuscum	Diannelidis (1951)	16	2	GRC	Thessaloniki, N der Stadt, 250 m Meereshöhe wachsen auf trockenem Boden Bestände			Outside the current known range of the species. This record belongs to another species.
---	Allium fuscum	Vosa (1976)	16	2	GRC	Thessalonika			Outside the current known range of the species. This record belongs to another species.
---	Allium fuscum	Vosa (1977)	16	2	GRC	Thessalonika			Outside the current known range of the species. This record belongs to another species.
Allium fuscum	Allium fuscum	Cheshmedzhiev (1970)	16	2	BGR	Blagoevgrad region, Лешница [Leshnitsa]	41.534	23.286	This record belongs very likely to the taxon A. fuscum.
---	Allium fuscum	Ved Brat (1965a)	14	2	TUR	Egridir			Outside the current known range of the species. This record belongs to another species.
---	Allium fuscum	Jones and Rees (1968)	14	2	---	[unknown origin, from Oxford BG]			Outside the current known range of the species. This record belongs to another species.
Allium fuscum	Allium fuscum	Vojtěchová et al. (2023)	16	2	ROU	Orsova, rocky outcrops shaded by trees, along the road from Orsova to Eibental village	44.54239	22.21097
Allium fuscum	Allium fuscum	Vojtěchová et al. (2023)	16	2	ROU	Berzasca, rocky outcrops shaded by trees, along the road from Berzasca to Bigar village	44.62842	22.03719
Allium fuscum	Allium fuscum	Vojtěchová et al. (2023)	FCM	2x	ROU	Moldova Nuova, rocky outcrops in forest, above former lime kiln, along the road from Moldova Nuova to Gernik village	44.72978	21.72056
Allium fuscum	Allium fuscum	Vojtěchová et al. (2023)	FCM	2x	ROU	Sfanta Elena, along the forest path NE of the village	44.70320	21.72881
Allium fuscum	Allium fuscum	Vojtěchová et al. (2023)	FCM	2x	ROU	Sfanta Elena, broad-leaved deciduous forest near the Kulhavá skála point, 23 km NE of the village	44.70314	21.73042
Allium fuscum	Allium fuscum	Vojtěchová et al. (2023)	FCM	2x	ROU	Sasca Română, rocky outcrops above the road in the valley of the Beu river, shaded by trees	44.92278	21.77386
Allium fuscum	Allium fuscum	Vojtěchová et al. (2023)	FCM	2x	SRB	Niska Banja, foot of the rocks along the road from the village to Gadzin Hanu, 4 km S of the village	43.25800	22.00025
Allium fuscum	Allium fuscum	Vojtěchová et al. (2023)	FCM	2x	ROU	Cozla u Moldova Noua, foot of the rocks near the division of road to Bigar,1 km SE of the village	44.62092	22.01072
Allium fuscum	Allium fuscum	Vojtěchová et al. (2023)	FCM	2x	ROU	Orsava, rocky outcrop near the tourist path, west slope of the Allion hill	44.71744	22.42889
Allium fuscum	Allium fuscum	Vojtěchová et al. (2023)	FCM	2x	ROU	Sasca Montana, rocky outcrops in the valley of the Nera river, above Lacul Dracului	44.86528	21.81333
Allium fuscum	Allium fuscum	Vojtěchová et al. (2023)	FCM	2x	ROU	Svinita, rocky outcrops in forest, below the Treskovat hill	44.55861	22.06103
Allium fuscum	Allium fuscum	Vojtěchová et al. (2023)	FCM	2x	ROU	Sfanta Elena, along the forest road in the Ali Beg valley, upper part of the valley	44.67417	21.72056
Allium fuscum	Allium fuscum	Vojtěchová et al. (2023)	FCM	2x	ROU	Eibenthal, along the forest road NE of the village	44.54831	22.17251
Allium fuscum	Allium fuscum	Vojtěchová et al. (2023)	FCM	2x	ROU	Sasca Română, rocky outcrops in the valley of the Beu river, shaded by trees	44.90244	21.74850
Allium fuscum	Allium fuscum	Vojtěchová et al. (2023)	FCM	2x	ROU	Mehedinti, rocky outcrops above the road along the Danube river, near the Biserica Manastirii Mraconia church	44.63740	22.29324
Allium fuscum	Allium fuscum	Vojtěchová et al. (2023)	FCM	2x	ROU	Jud. Caras-Severin, foot of the rocks E of the stream mouth of Crusovita brook tom Danube river	44.65633	21.81528
Allium fuscum	Allium fuscum	Vojtěchová et al. (2023)	FCM	2x	ROU	Eibenthal, along the old road to the Danube riveralong the old road to the Danube river	44.54333	22.42889
Allium galileum	Allium galileum	Brullo et al. (2008b)	16	2	ISR	Israel, Shoshana (type locality)
Allium galileum	Allium galileum	Brullo et al. (2008b)	16	2	ISR	Israel, Mt. Hermon
Allium galileum	Allium galileum	Brullo et al. (2008b)	16	2	ISR	Israel, Kiryat Anavim
Allium galileum	Allium galileum	Brullo et al. (2008b)	16	2	ISR	Israel, Mishor Adumin
Allium galileum	Allium galileum	Brullo et al. (2008b)	16	2	ISR	Israel, Givat Bet Hakerem
Allium galileum	Allium galileum	Brullo et al. (2008b)	16	2	ISR	Israel, Dead Sea Valley
Allium garganicum	Allium garganicum	Brullo et al. (2009)	16	2	ITA	Apulia, Gargano, stazioni calcaree semirupestri presso Peschici (type locality)
Allium garganicum	Allium garganicum nom. prov.	Brullo et al. (2007a)	16	2	ITA	Apulia, Gargano, stazioni calcaree semirupestri presso Peschici (type locality)
Allium glumaceum	Allium glumaceum	Johnston and Brandham (1997)	16	2	TUR	C6
Allium glumaceum	Allium glumaceum	Koçyiğit and Özhatay (2011)	16	2	TUR	ISTE 87779 [herbarium specimen]
Allium goumenissanum	Allium goumenissanum	Ioannidis and Tzanoudakis (2022)	24	3	GRC	Central Macedonia: District (Nomos) Kilkis, Mt Paiko, WNW of the village Goumenissa, 300-400 m	40.9500000	22.4333333
Allium goumenissanum	Allium goumenissanum	Vojtěchová et al. (2024)	24	3	GRC	Goumenissa, Mt Paiko, WNW of the village Goumenissa, at the margins of oak forest	40.95	22.43
Allium goumenissanum	Allium goumenissanum	Vojtěchová et al. (2024)	24	3	BGR	Vlahi, Ostrya carpinifolia forest along the all path above Kosovska Reka river, 0.2 km NWW of the church in the village	41.741	23.227
Allium goumenissanum	Allium goumenissanum	Vojtěchová et al. (2024)	FCM	3x	GRC	Pyrgetos, Platanus orientalis forest along the road, 1.5 km SE of the village	39.908	22.618
Allium goumenissanum	Allium goumenissanum	Vojtěchová et al. (2024)	FCM	3x	GRC	Neokesaria, road ditches along the road SE of the village	40.262	22.431
Allium goumenissanum	Allium goumenissanum	Vojtěchová et al. (2024)	FCM	3x	GRC	Lefkadia, peach orchad near the river, close to road 1.5 km NE of the village	40.664	22.133
Allium goumenissanum	Allium goumenissanum	Vojtěchová et al. (2024)	FCM	3x	GRC	Polykastro, shrub at the river terrace, 0.7 km JW of the village	40.984	22.56
Allium goumenissanum	Allium goumenissanum	Vojtěchová et al. (2024)	FCM	3x	GRC	Palatiano, Mt Kroussia, NW of the village, at the margins of oak forest	41.1467	22.90339
Allium goumenissanum	Allium goumenissanum	Vojtěchová et al. (2024)	FCM	3x	GRC	Kato Theodoraki, Mt Kroussia, SE of the village, at the margins of oak forest	41.13792	23.02418
Allium hippocraticum	Allium hippocraticum	Brullo and Salmeri (2021)	16	2	GRC	Kos, Kefalos
Allium hirtovaginum	Allium hirtovaginum	Brullo et al. (2008a)	16	2	GRC	Moria near Mitilini, Lesbos (type locality)
Allium hirtovaginum	Allium hirtovaginum	Brullo and Salmeri (2021)	16	2	GRC	Lesbos, Karestapas
Allium hirtovaginum	Allium hirtovaginum	Karavokyrou and Tzanoudakis (1991)	16	2	GRC	Isl. Lesvos, Pamfilas
Allium hirtovaginum group	Allium hirtovaginum	Tanker and Kurucu (1979)	16	2	TUR	ADANA: Osmaniye, Nur dağı			see notes in Brullo et al. (2008a)
Allium hirtovaginum group	Allium hirtovaginum	Özhatay (1993)	16	2	TUR	-			see notes in Brullo et al. (2008a)
Allium hirtovaginum group	Allium hirtovaginum	Özhatay (2002)	16	2	TUR	-			see notes in Brullo et al. (2008a)
Allium huber-morathii$	Allium huber-morathii	Kollmann et al. (1983)	16	2	TUR	-
Allium huber-morathii$	Allium huber-morathii	Özhatay (1983)	16	2	TUR	-			identical with Kollmann et al. (1983)
Allium huber-morathii$	Allium huber-morathii	Özhatay (1993)	16	2	TUR	-			identical with Kollmann et al. (1983)
Allium hymettium	Allium hymettium	Johnston (1982)	16	2	GRC	Attica, 500m
Allium hymettium	Allium hymettium	Brullo et al. (2007a)	16	2	GRC	Monte Hymettos, colline scistose
Allium ionicum	Allium ionicum	Brullo and Tzanoudakis (1994)	16	2	GRC	Ins. Lefkas, in rupestribus maritimis ditione pagi Phryni (type locality)
Allium ionicum	Allium ionicum	Brullo and Tzanoudakis (1994)	16	2	GRC	Ins. Ithaki, supra Vathi at locum Spilia dict.
Allium istanbulense	Allium istanbulense	Özhatay et al. (2018)	16+1B	2	TUR	Istanbul Arnavutköy, Terkos (Durusu) Lake, NW end of the sea shore among Quercus shrubs 20–30 m	41.39	28.49
Allium kastambulense	Allium kastambulense	Özhatay (1993)	16	2	TUR	-
Allium kastambulense	Allium kastambulense	Özhatay (2002)	16	2	TUR	-
Allium kurtzianum$	Allium kurtzianum	Koçyiğit and Özhatay (2012)	16	2	TUR	ISTE 861156
Allium kyrenium	Allium kyrenium	Galdo et al. (2015)	16	2	CYP	NORTHERN CYPRUS, Kyrenia Range, calcareous rocky cliffs, southern slopes near Buffavento Castle			see Hand (2015) for alternative taxonomic treatment
Allium lefkarense	Allium lefkarense	Brullo et al. (1993)	16	2	CYP	colline presso Lefkara, in ambienti rocciosi			see Hand (2015) for alternative taxonomic treatment
Allium lefkarense	Allium lefkarense	Brullo et al. (2007a)	16	2	CYP	Cipro: colline presso Lefkara, in ambienti rocciosi			see Hand (2015) for alternative taxonomic treatment
Allium lehmannii	Allium lehmannii	Garbari and Raimondo (1987)	16	2	ITA	Monte Gallo
Allium lehmannii	Allium lehmannii	Garbari and Raimondo (1987)	16	2	ITA	Monte Passo del Lupo
Allium lenkoranicum	Allium lenkoranicum	Abdali and Miri (2020)	16	2	IRN	Alborz-Haljerd	35.905000	50.8847222
Allium lenkoranicum	Allium lenkoranicum	Abdali and Miri (2020)	16	2	IRN	Semnan-Shahrood	36.9152778	55.33500
Allium lenkoranicum	Allium lenkoranicum	Abdali and Miri (2020)	16	2	IRN	North Khorasan-Bojnurd	37.8319444	55.8016667
Allium lenkoranicum	Allium lenkoranicum	Sayadi et al. (2021)	16	2	IRN	Chashm, Semnan	35.9500000	53.1333333
Allium litardierei	Allium paniculatum subsp. breviscapum	Galland (1988)	16	2	MAR
Allium luteolum	Allium luteolum	Tzanoudakis (1986)	16	2	GRC	Prov. Cyclades: Isl. Amorgos
Allium luteolum	Allium luteolum	Tzanoudakis (1986)	16	2	GRC	Prov. Cyclades: Isl. Amorgos, Hag. Pavlos
Allium luteolum	Allium luteolum	Tzanoudakis (1986)	16	2	GRC	Prov. Cyclades: Islet Nikouria (Amorgos)
Allium luteolum	Allium luteolum	Tzanoudakis (1986)	16	2	GRC	Prov. Cyclades: Isl. Heraklia
Allium luteolum	Allium luteolum	Brullo et al. (2001c)	16	2	GRC	Amorgos
Allium luteolum	Allium luteolum	Brullo et al. (2001c)	16	2	GRC	Naxos
Allium luteolum	Allium luteolum	Brullo et al. (2001c)	16	2	GRC	Donoussa
Allium luteolum	Allium luteolum	Brullo et al. (2001c)	16	2	GRC	Schinoussa
Allium luteolum	Allium luteolum	Strid (2015)	16	2	GRC	Keros: The bay N-NE of Andreas, garigue	36.8833333	25.6333333
Allium luteolum	Allium luteolum	Strid (2015)	16	2	GRC	Naxos: Above Stavros Keramotis up to Fanari, limestone cliffs, 600–800 m	37.1000000	25.5166667
Allium macedonicum	Allium macedonicum	Papanicolaou (1984)	16	2	GRC	Greece, Mt. Pangeon, Trikorfon	40.9231439	24.0969228
Allium makrianum	Allium makrianum	Brullo et al. (2010)	16	2	GRC	Isola di Chios, versante settentrionale, nei cespuglieti spinosi presso Vikion a circa 700 m di quota, esemplare coltivato
Allium maraschicum$	Allium maraschicum	Koçyigit and Özhatay (2012)	16	2	TUR	C6 Kahramanmaraş: Ahırdağı
Allium marathasicum	Allium marathasicum	Brullo et al. (1993)	24	3	CYP	Marathasa presso Prodhromos, negli incolti
Allium marathasicum	Allium marathasicum	Brullo et al. (2007a)	24	3	CYP	Marathasa presso Prodhromos, negli incolti
Allium marginatum	Allium marginatum	Vojtěchová et al. (2023)	FCM	2x	SVK	Modrany, dry grassland and Robinia forest at the top of small hill NW of the village	47.83611	18.34833
Allium marginatum	Allium marginatum	Vojtěchová et al. (2023)	FCM	2x	HUN	Csörög, Kigyós hill, xeric grassland and loess steppe near the village of Csörög	47.74611	19.19250
Allium marginatum	Allium marginatum	Vojtěchová et al. (2023)	FCM	2x	HUN	Csemö, dry grassland along the road between Nagykörös and Lajosmisze, near the village of Csemö	47.08278	19.66714
Allium marginatum	Allium marginatum	Vojtěchová et al. (2023)	FCM	2x	HUN	Abasár near Gyongyos, Cseplye-této hill, 2 km W of the village, subxerothermic grassland at the top of the hill	47.79258	19.96903
Allium marginatum	Allium marginatum	Vojtěchová et al. (2023)	FCM	2x	ROU	Sucutard, S slopes 1 km NW of the village, dry grasslands (pasture)	46.90689	24.05181
Allium marginatum	Allium marginatum	Vojtěchová et al. (2023)	FCM	2x	ROU	Boarta, dry grassland above road, 1 km SE of the village	46.00189	24.21503
Allium marginatum	Allium marginatum	Vojtěchová et al. (2023)	FCM	2x	ROU	Corbeni, foot of the rocks along the road, 200 m JE of the dam dike at the Agres river	45.36444	24.62719
Allium marginatum	Allium marginatum	Vojtěchová et al. (2023)	FCM	2x	ROU	Saschiz, S slopes of the small hill 1 km S of the village, dry grassland (pasture)	46.17425	24.95556
Allium marginatum	Allium marginatum	Vojtěchová et al. (2023)	FCM	2x+3x	ROU	Archita, dry grassland on the slope above road, 0.5 km SW of the village	46.18950	25.06767
Allium marginatum	Allium marginatum	Vojtěchová et al. (2023)	FCM	2x	SVK	Štúrovo, Modrý vršok hill, mantel of the xerothermous Quercus pubescens forest and dry grassland, near the top of the ridge, ca 300 m of the pumping stationModrý vršok hill, mantel of the xerothermous Quercus pubescens forest and dry grassland, near the top of the ridge, ca 300 m of the pumping station	47.82083	18.65583
Allium marginatum	Allium marginatum	Vojtěchová et al. (2023)	FCM	2x	HUN	Kozárd, Cserhát Hills, "Pá-kő"; in xerothermous Quercus pubescens - Fraxinus ornus forest, andesite bedrock, 1.6 km NE of the curch in the villageCserhát Hills, "Pá-kő"; in xerothermous Quercus pubescens - Fraxinus ornus forest, andesite bedrock, 1.6 km NE of the curch in the village	47.92431	19.63128
Allium marginatum	Allium marginatum	Vojtěchová et al. (2023)	FCM	2x	HUN	Szurdokpüspöki, Mátra Mts., "Cserepes"; in dry Quercus pubescens forest; andesite bedrock, 4 km ENE of the church in the villageMátra Mts., "Cserepes"; in dry Quercus pubescens forest; andesite bedrock, 4 km ENE of the church in the village	47.86396	19.75000
Allium marginatum	Allium marginatum	Vojtěchová et al. (2023)	16, FCM	2+3	ROU	Visea, dry grassland along the forest mantel, SE slope, 1.3 km NE of the village	46.86608	23.89269
Allium myrianthum	Allium myrianthum	Brullo et al. (1995)	16	2	TUR	Pumukkale
Allium myrianthum	Allium myrianthum	Brullo et al. (1995)	16	2	TUR	Acigol
Allium myrianthum	Allium myrianthum	Koçyiğit et al. (2023a)	16	2	TUR	Pamukkale in Denizli province, southwestern Turkey
Allium myrianthum	Allium myrianthum	Tanker and Kurucu (1979)	16	2	TUR	ISPARTA: Eğridir, Anamas, Yenice köyü, Ouercus ormanı altı
Allium nazarenum subsp. nazarenum	Allium nazarenum subsp. nazarenum	Brullo et al. (2017)	16	2	ISR	Colline presso Nazareth, esemplare coltivato (type locality)
Allium nazarenum subsp. ramonense	Allium nazarenum subsp. ramonense	Brullo et al. (2017)	16	2	ISR	Negev, Karnei Ramon, esemplare coltivato (type locality)
Allium nazarenum subsp. ramonense	Allium nazarenum subsp. ramonense	Brullo et al. (2017)	16	2	ISR	Yerokham
Allium nazarenum subsp. ramonense	Allium nazarenum subsp. ramonense	Brullo et al. (2017)	16	2	ISR	Dimona
Allium nebrodense	Allium nebrodense	Raimondo et al. (1980)	16	2	ITA	Proventia de Contrada Quacella, Monte S. Salvatore e Contrada Cella (Madonie)
Allium nebrodense	Allium nebrodense	Devesa et al. (1988)	16	2	ITA	Palermo, Madonie, San Salvatore
Allium nebrodense	Allium flavum var. nebrodense (Guss.) Regel	Dietrich (1967)	16	2	ITA	[from botanical garden Strasbourg, no info on original locality]
Allium occultum	Allium occultum	Tzanoudakis and Trigas (2015)	32	4	GRC	Western Aegean Islands: Skiros Island, Mt. Kochilas, rocky calcareous slopes south of the summit area, phrygana with Sarcopoterium spinosum and Thymbra capitata, 590 m	38.8197167	24.6091167
Allium occultum	Allium occultum	Tzanoudakis and Trigas (2015)	32	4	GRC	Western Aegean Islands: Skiros Island, Mt. Kochilas, rocky calcareous slopes south of the summit area, phrygana with Sarcopoterium spinosum and Thymbra capitata, 1 km S-SE direction from the locality	38.8118378	24.6144381
Allium oleraceum	Allium oleraceum	Duchoslav et al. (2020)	40	5x	HUN	Hungary, Hernádszurdok: 1.5 km S of the village, balk between the orchards invaded by Robinia pseudacacia	48.46666667	2024-02-21
Allium oleraceum	Allium oleraceum	Duchoslav et al. (2020)	48	6x	AUT	Austria, Freistadt: 3.5 km W of the town, above the road number 38 (108 kilometre of the road), sliding slopes and rock outcrops with Pinus sylvestris	48.51138889	14.455
Allium oleraceum	Allium oleraceum	Duchoslav et al. (2020)	32	4x	POL	Poland, Wrocław: 1.5 km S of the town margin, along the road No. 5, mixed broad-leaved forest along the road	51.05583333	16.98083333
Allium oleraceum	Allium oleraceum	Duchoslav et al. (2020)	48	6x	FRA	France, Villé: 5 km NE of the village, along the road, margin of the forest invaded by Robinia pseudacacia	48.34333333	7.373055556
Allium oleraceum	Allium oleraceum	Duchoslav et al. (2020)	48	6x	FRA	France, Belfort: NE margin of the village, edge of the forest with dry grassland, above the road No. D83	47.64583333	6.878055556
Allium oleraceum	Allium oleraceum	Duchoslav et al. (2020)	56	7x	FRA	France, L'Isle-sur-le-Doubs: margin of the forest road on the right side of the road D663, 1 km WSW of the Les Beussières village	47.45027778	6.621944444
Allium oleraceum	Allium oleraceum	Duchoslav et al. (2020)	56	7x	FRA	France, Die: 2 km SSE of the village, the margin of the road number 93, grassy zone between the road and the field	44.73305556	5.390555556
Allium oleraceum	Allium oleraceum	Duchoslav et al. (2020)	56	7x	FRA	France, Château-Arnoux-Saint-Auban: 3 km ESE of the town, near the road number N85, the road ditch	44.0675	6.021388889
Allium oleraceum	Allium oleraceum	Duchoslav et al. (2020)	40	5x	FRA	France, Saint-Étienne-du-Valdonnez: 1.5 km SE of the village, margin of the road ditch	44.4425	3.556666667
Allium oleraceum	Allium oleraceum	Duchoslav et al. (2020)	40	5x	FRA	France, Courson-les-Carriéres: 1,5 km S of the village, near the road number N151, broad-leaved dry grassland between the road and forest	47.58944444	3.508611111
Allium oleraceum	Allium oleraceum	Duchoslav et al. (2020)	32, 56	4x+7x	FRA	France, Cérilly: E of the village along the road number 965, broad-leaved dry grassland	47.86388889	4.518611111
Allium oleraceum	Allium oleraceum	Duchoslav et al. (2020)	40	5x	HUN	Hungary, Csurgó: 1 km W of the village, margin and ditch of the road to Zákány village	46.26777778	17.07916667
Allium oleraceum	Allium oleraceum	Duchoslav et al. (2020)	48	6x	DEU	Germany, Oberschneiding: 1 km W of the village, under the road to Salching, alluvial forest along the brook	48.79694444	12.62416667
Allium oleraceum	Allium oleraceum	Duchoslav et al. (2020)	40	5x	HUN	Hungary, Somló: Somló hill, margin of the field road between the vineyard, at the foothill	47.14055556	17.36611111
Allium oleraceum	Allium oleraceum	Duchoslav et al. (2020)	40	5x	FRA	France, Schwindratzheim: 100 m from the bridge across the Canal de la Marne Au Rhin above the road to Wilwisheim, slope with orchard and broad-leaved dry grassland	48.74638889	7.603888889
Allium oleraceum	Allium oleraceum	Duchoslav et al. (2020)	32	4x	FRA	France, Écommoy: ca 1 km NE of the village, slope above the road number D32, grassland between the road and forest	47.83916667	0.283888889
Allium oleraceum	Allium oleraceum	Duchoslav et al. (2020)	40	5x	BEL	Belgium, Hamoir: 1 km NE of the village, rock-outcrop above the Ourthe river	50.44388889	5.533055556
Allium oleraceum	Allium oleraceum	Duchoslav et al. (2020)	24	3x	UKR	Ukraine, Holoskove: 1,4 km WNW of the village, dry grassland on left side of the Southern Bug river	48.172881	30.433953
Allium oleraceum	Allium oleraceum	Duchoslav et al. (2020)	24	3x	ROU	Romania, Tălmaciu: broad-leaved dry grassland and mesic scrub under the castle ruins, SE of the village	45.65277778	24.27075
Allium oleraceum	Allium oleraceum	Duchoslav et al. (2020)	40	5x	ESP	Spain, Taul: between the Boi and Taul villages, along the tourist path	42.52075	0.841611111
Allium oleraceum	Allium oleraceum	Duchoslav et al. (2020)	24	3x	SVK	Slovakia, Luboreč: south slope of the Velký Lysec hill, dry grassland	48.34913889	19.46311111
Allium oleraceum	Allium oleraceum	Duchoslav et al. (2020)	24	3x	UKR	Ukraine, Oster: 1 km N of the town of Oster, margin of the road, in the dune with pine forest	50.98055556	30.90277778
Allium oleraceum	Allium oleraceum	Duchoslav et al. (2020)	64	8x	ESP	Spain, El Cardoso de la Sierra: Hermitage de San Roque, in the border of a Quercus pyrenaica forest with a dry meadow dominated by grasses	41.09299444	-3.463183333
Allium oleraceum	Allium oleraceum	Duchoslav et al. (2020)	32	4x	LTU	Lithuania, Raseiniai reg., Vaškučiai: hill, southern incline 40°, Trifolion medii	55.35194444	23.36944444
Allium oleraceum	Allium oleraceum	Duchoslav et al. (2020)	40	5x	SVK	Slovakia, Lackov/Brezinka: S of the village, scrub along the road	48.33025	19.18344444
Allium oleraceum	Allium oleraceum	Duchoslav et al. (2020)	32	4x	SVK	Slovakia, Horná Ves: alluvial wood with Fraxinus and Alnus glutinosa and its margin on the contact with pasture, 1 km SE of the centre of the village	48.60202778	18.50194444
Allium oleraceum	Allium oleraceum	Duchoslav et al. (2020)	48	6x	DEU	Germany, Heisheim: edge of the grassland above the rest area Höllberg, along road, 1.7 km NE of the centre of the town	48.82416667	8.88975
Allium oleraceum	Allium oleraceum	Duchoslav et al. (2020)	56	7x	FRA	France, I´Isle-s le Doubs: forest path near forest margin, 2.8 km E of the village	47.45027778	6.621944444
Allium oleraceum	Allium oleraceum	Duchoslav et al. (2020)	48	6x	FRA	France, I´Isle-s le Doubs: dry grassland and road margin on the slopes above the road No. D663, ca 3 km E of the village	47.45144444	6.623472222
Allium oleraceum	Allium oleraceum	Duchoslav et al. (2020)	40	5x	FRA	France, Axat: rock terraces and rocky groud below the rocks along the road 700 m N of the village, near the railway bridge	42.80975	2.235833333
Allium oleraceum	Allium oleraceum	Duchoslav et al. (2020)	32	4x	FRA	France, Minerve: dry grasslands 600 m NW of the village centre	43.35747222	2.741083333
Allium oleraceum	Allium oleraceum	Duchoslav et al. (2020)	40	5x	FRA	France, Can Partere: forest mantel with stands of Bromus erectus, along road D115, SW of the village	42.42063889	2.572666667
Allium oleraceum	Allium oleraceum	Duchoslav et al. (2020)	40	5x	ESP	Spain, la Seu d'Urgell: dry grassland on rocky ground below field road, near road No N260, E of the village	42.36519444	1.659944444
Allium oleraceum	Allium oleraceum	Duchoslav et al. (2020)	32	4x	CZE	Czech Republic, Moravský Písek: Robinia plantation	48.9825	17.31111111
Allium oleraceum	Allium oleraceum	Duchoslav et al. (2020)	48	6x	FRA	France, Alpes Maritimes: rocky outcrops on the slopes of the valley N of the Le Prá settlement	44.33588889	6.879638889
Allium oleraceum	Allium oleraceum	Duchoslav et al. (2020)	32	4x	ROU	Romania, Dersca: dry grasslands E of the village	47.98552778	26.24225
Allium oleraceum	Allium oleraceum	Duchoslav et al. (2020)	48	6x	POL	Poland, Pstrążna: road ditch and field margin near the village	50.4726675	16.26988972
Allium oleraceum	Allium oleraceum	Duchoslav et al. (2020)	40	5x	SVK	Slovakia, Devičie: margin of the broad leaved forest above the road from the village to the Krnišov village	48.31291667	19.01577778
Allium oleraceum	Allium oleraceum	Duchoslav et al. (2020)	32	4x	UKR	Ukraine, Chortkiv: dry grassland at the upper part of steep slope above the river of Seret, near N margin of the town	49.03055556	25.79716667
Allium oleraceum	Allium oleraceum	Duchoslav et al. (2020)	40	5x	UKR	Ukraine, Chortkiv: dry grassland on the steep slope above the river of Seret, near N margin of the town	49.02997222	25.79577778
Allium oleraceum	Allium oleraceum	Duchoslav et al. (2020)	32	4x	UKR	Ukraine, Pidiarkiv: former arable field, presently covered by dry grassland, left margin of the road from the village to the village of Pidhorodysche	49.72888889	24.3375
Allium oleraceum	Allium oleraceum	Duchoslav et al. (2020)	24	3x	UKR	Ukraine, Novi Strilyshcha: dry grassland on the slope, along old field path above road H09 from the village in the direction of Repekhiv, 1 km W of the village	49.51836111	24.38094444
Allium oleraceum	Allium oleraceum	Duchoslav et al. (2020)	40	5x	DEU	Germany, Unterwittighausen: margin of grassland and road ditch, 1 km SW of the village	49.60655556	9.821361111
Allium oleraceum	Allium oleraceum	Duchoslav et al. (2020)	56	7x	FRA	France, Monay: pasture 0.5 km SEE of the village	46.83216667	5.602611111
Allium oleraceum	Allium oleraceum	Duchoslav et al. (2020)	32, 48	4x+6x	ITA	Italy, Varazze: broad-leaved deciduous forest, 3.5 km NW of the town centre	44.3845	8.554666667
Allium oleraceum	Allium oleraceum	Duchoslav et al. (2020)	48	6x	ITA	Italy, Pieris: ruderalised lawn at dike, W edge of the vilage, near road	45.80641667	13.43505556
Allium oleraceum	Allium oleraceum	Duchoslav et al. (2020)	48	6x	ITA	Italy, San Martino del Carso: dry grassland with Brachypodium rupestre above road from the village to the Poggio Terza Armata	45.87966667	13.52405556
Allium oleraceum	Allium oleraceum	Krahulcová (2003)	24	3x	HUN	Hungary: Pilishegység Mts (Pilish Biosphere reserve): Király-kút, ca. 11 km SSW of the town Visegrad	47.69166667	18.92111111
Allium oleraceum	Allium oleraceum	Vakhtina (1985)	24	3x	RUS	Russia: Voronezska region, Choperskij village	51.006975	42.7968
Allium oleraceum	Allium oleraceum	Speta (1984)	32	4x	AUT	Austria: Weinviertel region, Oberleis village	48.55	16.36666667
Allium oleraceum	Allium oleraceum	Wetschnig (1992)	32	4x	AUT	Austria: Klagenfurter basin, Magdalensberg village	46.65027778	14.96638889
Allium oleraceum	Allium oleraceum	Wittman (1984)	32	4x	AUT	Austria: Lungau region, Murtal area between Jedl and Muhr	47.10388889	13.48472222
Allium oleraceum	Allium oleraceum	Wittman (1984)	32	4x	AUT	Austria: Lungau region, Murtal village NNW of the Wieden village	47.1	13.61666667
Allium oleraceum	Allium oleraceum	Wittman (1984)	32	4x	AUT	Austria: Lungau region, N of the St. Margarethen	47.08333333	2024-07-13
Allium oleraceum	Allium oleraceum	Agapova (1990)	32	4x	BLR	Belorussia: Hrodna region, Ačmiany district, Michalkoni town	54.24138889	25.97638889
Allium oleraceum	Allium oleraceum	Měsíček and Jarolímová (1992)	32	4x	CZE	Czech Republic: S. Moravia, distr. Vyškov: grove ca 1 km SE. of the village Milonice	49.15722222	17.0875
Allium oleraceum	Allium oleraceum	Měsíček and Jarolímová (1992)	32	4x	CZE	Czech Republic: S. Moravia, distr. Hodonín: Střední Kapansko forest, near the road between villages Dolní Bojanovice and Starý Poddvorov	48.8725	17.00583333
Allium oleraceum	Allium oleraceum	Arohonka (1982)	32	4x	FIN	Finlad: SW Finland, Island of Seili, in Nauvo village	60.23944444	21.95833333
Allium oleraceum	Allium oleraceum	Åström and Hæggström (2004)	32	4x	FIN	Finlad: Rymättylä village	60.38333333	21.93944444
Allium oleraceum	Allium oleraceum	Åström and Hæggström (2004)	32	4x	FIN	Finlad: Lieto area, Vanhalinna	60.48333333	22.38333333
Allium oleraceum	Allium oleraceum	Åström and Hæggström (2004)	32	4x	FIN	Finlad: Sjundeå village	60.13333333	24.21666667
Allium oleraceum	Allium oleraceum	Åström and Hæggström (2004)	32	4x	FIN	Finlad: Helsingfors area	60.18333333	24.93333333
Allium oleraceum	Allium oleraceum	Åström and Hæggström (2004)	32	4x	FIN	Finlad: Hollola area	61	25.51666667
Allium oleraceum	Allium oleraceum	Åström and Hæggström (2004)	32	4x	FIN	Finlad: Riihimäki area, Herajoki village	60.7	24.73333333
Allium oleraceum	Allium oleraceum	Halkka (1985)	32	4x	FIN	Finlad: Nylandia region (N), Hanko, Tvärminne village	59.84203611	23.20171944
Allium oleraceum	Allium oleraceum	Åström and Hæggström (2004)	32	4x	DEU	Germany: Regensburg	49.03138889	12.10194444
Allium oleraceum	Allium oleraceum	Vosa (1976)	32	4x	GBR	Great Britain: Cheddar Gorge, Somerset region	51.28055556	-1.2125
Allium oleraceum	Allium oleraceum	Capineri et al. (1978)	32	4x	ITA	Italy: Colle Melosa (Imperia) region	43.98527778	7.693888889
Allium oleraceum	Allium oleraceum	Vakhtina and Kudryashova (1985)	32	4x	LVA	Latvia: Kandava town	57.04188889	22.77781111
Allium oleraceum	Allium oleraceum	Karpavičienė (2007)	32	4x	LTU	Lithuania: Akmenė district, Gumbakiai, open slope of the river Venta	56.10388889	22.85166667
Allium oleraceum	Allium oleraceum	Karpavičienė (2007)	32	4x	LTU	Lithuania: Akmenė district, Palnosai, shrub area in the valley of the river Venta	56.22611111	22.57416667
Allium oleraceum	Allium oleraceum	Karpavičienė (2007)	32	4x	LTU	Lithuania: Klaipėda district, Nemirseta, dry meadow next to the road	55.87916667	21.06361111
Allium oleraceum	Allium oleraceum	Karpavičienė (2007)	32	4x	LTU	Lithuania: Tauragė district, Kalniškiai, meadow in the valley of the river Šešuvis	55.20777778	22.36861111
Allium oleraceum	Allium oleraceum	Karpavičienė (2007)	32	4x	LTU	Lithuania: Šakiai district, Sudargas, slope	55.04611111	22.64194444
Allium oleraceum	Allium oleraceum	Karpavičienė (2007)	32	4x	LTU	Lithuania: Šakiai district, Rociškiai, meadow in the valley of the river Jotija	55.01083333	22.69472222
Allium oleraceum	Allium oleraceum	Karpavičienė (2007)	32	4x	LTU	Lithuania: Šakiai district, Pervazninkai, meadow in the valley of the river Nemunas	54.05416667	22.7025
Allium oleraceum	Allium oleraceum	Karpavičienė (2007)	32	4x	LTU	Lithuania: Jurbarkas district, Šiliné, oak-wood glade	55.08694444	22.95055556
Allium oleraceum	Allium oleraceum	Karpavičienė (2007)	32	4x	LTU	Lithuania: Šakiai district, Dulinčiškiai, meadow in the valley of the river Nyka	55.05305556	23.31444444
Allium oleraceum	Allium oleraceum	Karpavičienė (2007)	32	4x	LTU	Lithuania: Šakiai district. Žükliai, slope of the runlet	55.05527778	23.35583333
Allium oleraceum	Allium oleraceum	Karpavičienė (2007)	32	4x	LTU	Lithuania: Šakiai district, Baraviškiai, meadow in the valley of the river Nemunas	55.06833333	23.37444444
Allium oleraceum	Allium oleraceum	Karpavičienė (2007)	32	4x	LTU	Lithuania: Šakiai district, Prasčiünai, dry slope	55.06111111	23.415
Allium oleraceum	Allium oleraceum	Karpavičienė (2007)	32	4x	LTU	Lithuania: Šakiai district, Klangiai, meadow in the valley of the river Nemunas	55.05277778	23.41861111
Allium oleraceum	Allium oleraceum	Karpavičienė (2007)	32	4x	LTU	Lithuania: Šakiai district, Sirvydai, slope of the runlet Žiegždris	55.01722222	23.48111111
Allium oleraceum	Allium oleraceum	Karpavičienė (2007)	32	4x	LTU	Lithuania: Šakiai district, Tirménai, slope of the runlet	55.01166667	23.52055556
Allium oleraceum	Allium oleraceum	Karpavičienė (2007)	32	4x	LTU	Lithuania: Šakiai district, Šétijai, slope of the runlet	55.00222222	23.54111111
Allium oleraceum	Allium oleraceum	Karpavičienė (2007)	32	4x	LTU	Lithuania: Šakiai district, Klangiai, meadow in the valley of the river Nemunas	55.06472222	23.42555556
Allium oleraceum	Allium oleraceum	Karpavičienė (2007)	32	4x	LTU	Lithuania: Šakiai district, Žemoji Panemunó, slope	55.04388889	23.46583333
Allium oleraceum	Allium oleraceum	Karpavičienė (2007)	32	4x	LTU	Lithuania: Šakiai district, Barkiai, meadow in the valley of the river Šešupé	54.985	22.63861111
Allium oleraceum	Allium oleraceum	Karpavičienė (2007)	32	4x	LTU	Lithuania: Šakiai district, Slavikai, meadow in the valley of the river Šešupé	54.95027778	22.73027778
Allium oleraceum	Allium oleraceum	Karpavičienė (2007)	32	4x	LTU	Lithuania: Šakiai district, Turčinai, meadow in the valley of the river Šešupé	54.88027778	22.84805556
Allium oleraceum	Allium oleraceum	Karpavičienė (2007)	32	4x	LTU	Lithuania: Šakiai district, Bajoraičiai, meadow in the slope of the river Šešupé	54.83638889	22.86888889
Allium oleraceum	Allium oleraceum	Karpavičienė (2007)	32	4x	LTU	Lithuania: Šakiai district, Stočkai, meadow in the valley of the river Šešupé	54.76083333	23.05611111
Allium oleraceum	Allium oleraceum	Karpavičienė (2007)	32	4x	LTU	Lithuania: Šakiai district, Vilktrakiai, meadow in the valley of the river Šešupé	54.74583333	23.08611111
Allium oleraceum	Allium oleraceum	Karpavičienė (2007)	32	4x	LTU	Lithuania: Marijampolė district, Padovinys hill	54.50833333	23.44027778
Allium oleraceum	Allium oleraceum	Karpavičienė (2007)	32	4x	LTU	Lithuania: Marijampolė district, Stebuliškés, meadow in slope of the river Süduonia	54.47666667	23.31527778
Allium oleraceum	Allium oleraceum	Karpavičienė (2007)	32	4x	LTU	Lithuania: Širvintos district, Kernavé hill near the river Neris	54.88194444	24.85333333
Allium oleraceum	Allium oleraceum	Karpavičienė (2007)	32	4x	LTU	Lithuania: Kaišiadorys district, Paparčiai, meadow in the slope of the river Žiežmara	54.90388889	24.73666667
Allium oleraceum	Allium oleraceum	Karpavičienė (2007)	32	4x	LTU	Lithuania: Ukmergė district, Šešuoliai, slope of lake Šešuolis	55.17361111	24.96305556
Allium oleraceum	Allium oleraceum	Karpavičienė (2007)	32	4x	LTU	Lithuania: Ukmergė district, Laukeliai, slope	55.25472222	25.05916667
Allium oleraceum	Allium oleraceum	Karpavičienė (2007)	32	4x	LTU	Lithuania: Ukmergė district, Rutiškiai, slope of the river Siesartis	55.24305556	25.11666667
Allium oleraceum	Allium oleraceum	Karpavičienė (2007)	32	4x	LTU	Lithuania: Ukmergė district, Meilünai, slope of the river Siesaertis	55.24416667	25.12472222
Allium oleraceum	Allium oleraceum	Karpavičienė (2007)	32	4x	LTU	Lithuania: Rokiškis district, Rukeliai, meadow in the slope of the river Biržupys	55.88388889	25.69583333
Allium oleraceum	Allium oleraceum	Karpavičienė (2007)	32	4x	LTU	Lithuania: Rokiškis district, Papiliai, meadow in the slope of the hill	55.92083333	25.76222222
Allium oleraceum	Allium oleraceum	Karpavičienė (2007)	32	4x	LTU	Lithuania: Rokiškis district, Šapeliai, the slope of the runlet	55.96805556	25.94138889
Allium oleraceum	Allium oleraceum	Sopova (1972)	32	4x	MKD	[Northern] Macedonia: Zeden hill	42.03888889	21.18861111
Allium oleraceum	Allium oleraceum	Pogan et al. (1990)	32	4x	POL	Poland: Opatow city	50.81138889	21.42444444
Allium oleraceum	Allium oleraceum	Pogan et al. (1990)	32	4x	POL	Poland: Skorocice village	50.41666667	20.66666667
Allium oleraceum	Allium oleraceum	Pogan et al. (1990)	32	4x	POL	Poland: Jeziorany village near Krakow	49.98333333	19.78333333
Allium oleraceum	Allium oleraceum	Pogan et al. (1990)	32	4x	POL	Poland: Nowa Huta village near Krakow	50.07694444	20.03194444
Allium oleraceum	Allium oleraceum	Pogan et al. (1986)	32	4x	POL	Poland: Czarny Mlyn near Jastrzebia Góra, North Poland	54.82916667	18.29083333
Allium oleraceum	Allium oleraceum	Pogan et al. (1986)	32	4x	POL	Poland: Southern Poland, Chotel Czerwony	50.38388889	20.71527778
Allium oleraceum	Allium oleraceum	Pogan et al. (1986)	32	4x	POL	Poland: Southern Poland, Ksiaz Maly village near Jedrzejów town	50.43138889	20.21388889
Allium oleraceum	Allium oleraceum	Pogan et al. (1986)	32	4x	POL	Poland: Southern Poland, Tunel village	50.45	19.98333333
Allium oleraceum	Allium oleraceum	Pogan et al. (1986)	32	4x	POL	Poland: Southern Poland, the Hills Luczycko-Jaksmanickie near Przemysl town	49.75	22.73333333
Allium oleraceum	Allium oleraceum	Pogan et al. (1986)	32	4x	POL	Poland: Maślana Góra near Jaroslaw town	49.65	21.06666667
Allium oleraceum	Allium oleraceum	Murín et al. (1999)	32	4x	SVK	Slovakia: Malá Fatra Mts., Párnica village	49.19333333	19.19194444
Allium oleraceum	Allium oleraceum	Murín et al. (1999)	32	4x	SVK	Slovakia: Východoslovesnká nížina Lowlands, Komárany village	48.93277778	21.64944444
Allium oleraceum	Allium oleraceum	Murín et al. (1999)	32	4x	SVK	Slovakia: Malé Karpaty Mts., Chlmec hill	48.19527778	17.11888889
Allium oleraceum	Allium oleraceum	Murín et al. (1999)	32	4x	SVK	Slovakia: Chočské and Prosečianske vrchy Mts., Podbiel village, Biela skala nature reserv	49.3075	19.48638889
Allium oleraceum	Allium oleraceum	Murín et al. (1999)	32	4x	SVK	Slovakia: Ipel´sko-rimavská brázda furrow, Šurice village	48.23222222	19.915
Allium oleraceum	Allium oleraceum	Murín et al. (1999)	32	4x	SVK	Slovakia: Devínská Kobyla hill	48.2	17
Allium oleraceum	Allium oleraceum	Murín et al. (1999)	32	4x	SVK	Slovakia: Brezovské kopce Hills, Bradlo hill	48.66666667	17.53333333
Allium oleraceum	Allium oleraceum	Váchová and Feráková (1978)	32	4x	SVK	Slovakia: Strážovské vrchy Mts., Trenčianske Teplice village	48.91194444	18.16222222
Allium oleraceum	Allium oleraceum	Pastor (1982)	32	4x	ESP	Spain: Lérida province, Valencia de Aneu	42.63194444	1.115555556
Allium oleraceum	Allium oleraceum	Pastor (1982)	32	4x	ESP	Spain: Gerona province, Puerto de las Tosas area	42.3	2.016666667
Allium oleraceum	Allium oleraceum	Pastor (1982)	32	4x	ESP	Spain: Huesca province, Valle de Anso area	42.75	-0.816666667
Allium oleraceum	Allium oleraceum	Lövkvist and Hultgard (1999)	32	4x	SWE	Sweden: Uppsala town - Ultuna	59.86111111	17.64611111
Allium oleraceum	Allium oleraceum	Levan (1933)	32	4x	SWE	Sweden: Örgryte district, Gothenburg city	57.70259167	12.00459444
Allium oleraceum	Allium oleraceum	Speta (1984)	40	5x	AUT	Austria: Forest near Eisenstadt, Burgeland	47.84472222	16.53722222
Allium oleraceum	Allium oleraceum	Speta (1984)	40	5x	AUT	Austria: Kauns village in Oberinntal, Tirol	47.08333333	10.68333333
Allium oleraceum	Allium oleraceum	Speta (1984)	40	5x	AUT	Austria: Wurschendorf village, N of the Altenberg bei Linz, Oberösterreich	48.38333333	14.36833333
Allium oleraceum	Allium oleraceum	Speta (1984)	40	5x	AUT	Austria: St. Magdalena village, Oberösterreich	48.33333333	14.28333333
Allium oleraceum	Allium oleraceum	Speta (1984)	40	5x	AUT	Austria: Neubau near Marchtrenk village, Oberosterreich	48.18333333	2024-01-14
Allium oleraceum	Allium oleraceum	Speta (1984)	40	5x	AUT	Austria: Falkenstein im Weinviertel village, Niederösterreich	48.71666667	16.58333333
Allium oleraceum	Allium oleraceum	Wetschnig (1992)	40	5x	AUT	Austria: Klagenfurter basin, Magdalensberg village	46.65027778	14.96638889
Allium oleraceum	Allium oleraceum	Wetschnig (1992)	40	5x	AUT	Austria: NW of the Klagenfurt city, Pitzelstätten village	46.66583333	14.26638889
Allium oleraceum	Allium oleraceum	Wetschnig (1992)	40	5x	AUT	Austria: Friesach village, NW of the Olsa village	46.95055556	14.39916667
Allium oleraceum	Allium oleraceum	Wetschnig (1992)	40	5x	AUT	Austria: Pauler Berg area, Rabenstein ruin	46.68333333	14.86666667
Allium oleraceum	Allium oleraceum	Wetschnig (1992)	40	5x	AUT	Austria: Sattnitz ridge in Kärnten	46.56666667	14.16666667
Allium oleraceum	Allium oleraceum	Wetschnig (1992)	40	5x	AUT	Austria: W part of the Saualpe region, Semlach - Hüttenberg village	46.91666667	14.56666667
Allium oleraceum	Allium oleraceum	Baranyi and Greilhuber (1999)	40	5x	AUT	Austria: Lower Austria, mountain Umlauf at the river Thaya	48.8525	15.86694444
Allium oleraceum	Allium oleraceum	Tschermak-Woess (1947)	40	5x	AUT	Austria: Near Innsbruck - Hötting city, Tirol	47.26666667	11.36666667
Allium oleraceum	Allium oleraceum	Tschermak-Woess (1947)	40	5x	AUT	Austria: Salzachauen area near Sickerwiesen village	47.85	13.01666667
Allium oleraceum	Allium oleraceum	Tschermak-Woess (1947)	40	5x	AUT	Austria: Traunauen area near Weissenkirchenvillage in Oberösterreich	47.95	13.41666667
Allium oleraceum	Allium oleraceum	Tschermak-Woess (1947)	40	5x	AUT	Austria: Lunzer Untersee lake	47.85	2024-05-15
Allium oleraceum	Allium oleraceum	Tschermak-Woess (1947)	40	5x	AUT	Austria: Kahlenberg mountain near Wien	48.28333333	16.33333333
Allium oleraceum	Allium oleraceum	Tschermak-Woess (1947)	40	5x	AUT	Austria: Mödling village	48.06666667	16.28333333
Allium oleraceum	Allium oleraceum	Tschermak-Woess (1947)	40	5x	AUT	Austria: Pfaffstatten city, S of the Wien	48.01777778	16.26166667
Allium oleraceum	Allium oleraceum	Tschermak-Woess (1947)	40	5x	AUT	Austria: Baumgarten an der March village	48.3	16.86666667
Allium oleraceum	Allium oleraceum	Tschermak-Woess (1947)	40	5x	AUT	Austria: Abhang des Leithagebirges bei Winden	47.95	16.75
Allium oleraceum	Allium oleraceum	Åström and Hæggström (2004)	40	5x	FIN	Finlad: Finström area, Stålsby village	60.36666667	19.93333333
Allium oleraceum	Allium oleraceum	Åström and Hæggström (2004)	40	5x	FIN	Finlad: Geta area	60.38333333	19.83333333
Allium oleraceum	Allium oleraceum	Åström and Hæggström (2004)	40	5x	FIN	Finlad: Sund area, Prästgarden	60.25	2024-01-20
Allium oleraceum	Allium oleraceum	Åström and Hæggström (2004)	40	5x	FIN	Finlad: Vårdö area, Lövö village	60.25	20.36666667
Allium oleraceum	Allium oleraceum	Åström and Hæggström (2004)	40	5x	FIN	Finlad: Hangö area, Tvärmine village	59.83333333	22.96666667
Allium oleraceum	Allium oleraceum	Åström and Hæggström (2004)	40	5x	FIN	Finlad: Ekenäs city	59.97527778	23.4475
Allium oleraceum	Allium oleraceum	Åström and Hæggström (2004)	40	5x	FIN	Finlad: Helsingfors area, Botanical garden	60.18333333	24.93333333
Allium oleraceum	Allium oleraceum	Åström and Hæggström (2004)	40	5x	FIN	Finlad: Tyrväntö area, Lepaa village	61.11666667	24.33333333
Allium oleraceum	Allium oleraceum	Speta (1984)	40	5x	DEU	Germany: Passau city, Bayern	48.56666667	13.41666667
Allium oleraceum	Allium oleraceum	Capineri et al. (1978)	40	5x	ITA	Italy: Colla Melosa (Imperia) region	43.99444444	7.698333333
Allium oleraceum	Allium oleraceum	Baranyi and Greilhuber (1999)	40	5x	ITA	Italy: Valle D´Aosta	45.60694444	7.355833333
Allium oleraceum	Allium oleraceum	Karpavičienė (2007)	40	5x	LTU	Lithuania: Šakiai district, Juškakaimiai, meadow in the valley of the river Siesartis	54.93777778	22.73583333
Allium oleraceum	Allium oleraceum	Karpavičienė (2007)	40	5x	LTU	Lithuania: Šakiai district, Vilktrakiai, meadow in the valley of the river Šešupé	54.74805556	23.11416667
Allium oleraceum	Allium oleraceum	Karpavičienė (2007)	40	5x	LTU	Lithuania: Prienai district, Krištapiškés, slope of the hill near lake Lielius	54.57333333	24.37138889
Allium oleraceum	Allium oleraceum	Vakhtina and Kudrjassova (1985)	40	5x	RUS	Russia: Mozhaysko(j)e village, Leningrad region	59.62972222	30.71583333
Allium oleraceum	Allium oleraceum	Pastor (1982)	40	5x	ESP	Spain: Leon province, Oseja de Sajambre village	43.13333333	-5.033333333
Allium oleraceum	Allium oleraceum	Fernandez Casas et al. (1980)	40	5x	ESP	Spain: Burgos region: Ciruelos de Cervera, valley of Arroyo del Berro	41.83333333	-3.516666667
Allium oleraceum	Allium oleraceum	Åström and Hæggström (2004)	40	5x	SWE	Sweden: Kågeröd village	55.99722222	13.08861111
Allium oleraceum	Allium oleraceum	Åström and Hæggström (2004)	40	5x	SWE	Sweden: Trosa village	58.90416667	17.55888889
Allium oleraceum	Allium oleraceum	Åström and Hæggström (2004)	40	5x	SWE	Sweden: Grisslehamn village	60.0975	18.805
Allium oleraceum	Allium oleraceum	Åström and Hæggström (2004)	40	5x	SWE	Sweden: Norrtälje, Älmsta village	59.96722222	18.79777778
Allium oleraceum	Allium oleraceum	Lövkvist and Hultgard (1999)	40	5x	SWE	Sweden: Höllviken town - Kämpinge	55.40111111	12.97972222
Allium oleraceum	Allium oleraceum	Lövkvist and Hultgard (1999)	40	5x	SWE	Sweden: Löderup village - Bjeringsborg	55.42694444	14.11638889
Allium oleraceum	Allium oleraceum	Lövkvist and Hultgard (1999)	40	5x	SWE	Sweden: Stehag village - 600 m W of Värlingegården	55.9	13.38333333
Allium oleraceum	Allium oleraceum	Lövkvist and Hultgard (1999)	40	5x	SWE	Sweden: Torrlösa - Trolleholm villages	55.9	13.25
Allium oleraceum	Allium oleraceum	Baranyi and Greilhuber (1999)	40	5x	CHE	Switzerland: Ardez village	46.77722222	2024-02-10
Allium oleraceum	Allium oleraceum	Geitler and Tschermak-Woess (1946)	40	5x	AUT	Austria: Lunz	47.86388889	15.04138889
Allium oleraceum	Allium oleraceum	Kish (2001)	40	5x	UKR	Ukraine: "Vynohradivskij rajon" region, "Čorna gora" hill	48.16916667	23.10861111
Allium oleraceum	Allium oleraceum	Kish (2001)	40	5x	UKR	Ukraine: "Vynohradivskij rajon" region "Klinoveckaja gora" hill	48.02194444	23.04138889
Allium oleraceum	Allium oleraceum	Kish (2001)	40	5x	UKR	Ukraine: "Vynohradivskij rajon" region, Sasovo village	48.09388889	23.07944444
Allium oleraceum	Allium oleraceum	Kish (2001)	40	5x	UKR	Ukraine: "Vynohradivskij rajon" region, Vynogradovo city	48.14305556	23.02833333
Allium oleraceum	Allium oleraceum	Kish (2001)	40	5x	UKR	Ukraine: "Iršavskij rajon" region, Ilnica village	48.35	23.08083333
Allium oleraceum	Allium oleraceum	Kish (2001)	40	5x	UKR	Ukraine: "Užhorodskij rajon" region, Gorjani village	48.60833333	22.36027778
Allium oleraceum	Allium oleraceum	Kish (2001)	40	5x	UKR	Ukraine: "Užhorodskij rajon" region, Glivoke village	48.54777778	22.41666667
Allium oleraceum	Allium oleraceum	Kish (2001)	40	5x	UKR	Ukraine: "Beregivskij rajon" region, Mužievo village	48.18	22.69666667
Allium oleraceum	Allium oleraceum	Moore (1973)	40	5x	ITA	Italy: Valley of Aosta, roadside near Sarre	45.72027778	7.259444444
Allium oleraceum	Allium oleraceum	Wetschnig (1992)	48	6x	AUT	Austria: Jauntal region, Wunderstätten village	46.65	14.86666667
Allium oleraceum	Allium oleraceum	Pastor (1982)	48	6x	ESP	Spain: Santander province, Fuente Dé	43.144105	-4.811787
Allium oleraceum	Allium oleraceum	Pastor (1982)	48	6x	ESP	Spain: Leon province, Villanueva de la Tercia	42.95	-5.633333333
Allium oleraceum	Allium oleraceum	Pastor (1982)	48	6x	ESP	Spain: Leon province, Between Salas and Cremenes villages	42.91666667	-5.1
Allium oleraceum	Allium oleraceum	Pastor (1982)	48	6x	ESP	Spain: Puerto del Pontón area	43.1	-5.016666667
Allium oleraceum	Allium oleraceum	Åström and Hæggström (2004)	32, 40	4x+5x	FIN	Finlad: Nåtö island	59.81805556	23.23888889
Allium oleraceum	Allium oleraceum	Åström and Hæggström (2004)	32, 40	4x+5x	FIN	Finlad: Kökar village	59.92083333	20.90833333
Allium oleraceum	Allium oleraceum	Åström and Hæggström (2004)	32, 40	4x+5x	FIN	Finlad: Uusikaupunki area, Kalanti village	60.81666667	21.55
Allium oleraceum	Allium oleraceum	Karpavičienė (2007)	32, 40	4x+5x	LTU	Lithuania: Šakiai district, Simokai, meadow in the valley of the river Šešupé	54.73388889	23.15361111
Allium oleraceum	Allium oleraceum	Karpavičienė (2007)	32, 40	4x+5x	LTU	Lithuania: Vilnius district, Pailgé slope	54.88916667	25.55222222
Allium oleraceum	Allium oleraceum	Karpavičienė (2007)	32, 40	4x+5x	LTU	Lithuania: Ukmergė district, Minikiai, slope of the river Siesartis	55.25694444	25.03694444
Allium oleraceum	Allium oleraceum	Karpavičienė (2007)	32, 40	4x+5x	LTU	Lithuania: Švenčionvs district, slope of lake Beržuvis	55.16888889	26.18694444
Allium oleraceum	Allium oleraceum	Karpavičienė (2007)	32, 40	4x+5x	LTU	Lithuania: Rokiškis district, Tilvikai, the slope next to the road	55.97666667	25.92444444
Allium oleraceum	Allium oleraceum	Měsíček and Jarolímová (1992)	40, 48	5x+6x	CZE	Czech Republic: C. Bohemia, distr. Praha-západ: village Karlík, hillside in the NE. Periphery of the village	49.94027778	14.27
Allium oleraceum	Allium oleraceum	Åström et al. (2014)	32	4x	FIN	Finland: Al, Brändö, Björnholma, Nötö örarna, meadow 5-10 m N of Gullvivan’s restaurant	60.43232833	21.05012009
Allium oleraceum	Allium oleraceum	Åström et al. (2014)	32	4x	FIN	Finland: Al, Föglö, Bänö, roadside at the boat landing	60.09368	20.57845
Allium oleraceum	Allium oleraceum	Åström et al. (2014)	32	4x	FIN	Finland: Al, Kumlinge, Seglinge, Finnela, roadside at the guest harbour	60.2119	20.70562
Allium oleraceum	Allium oleraceum	Åström et al. (2014)	32	4x	FIN	Finland: Al, Kökar, Överboda, Flattö, rock meadow	59.92902	20.94186
Allium oleraceum	Allium oleraceum	Åström et al. (2014)	32	4x	FIN	Finland: Al, Kökar, Överboda, Harparnäs, rock meadow	59.94489	20.89348
Allium oleraceum	Allium oleraceum	Åström et al. (2014)	32	4x	FIN	Finland: Al, Lemland, Nåtö, meadow at the makl house of NBS	60.0475	19.97501
Allium oleraceum	Allium oleraceum	Åström et al. (2014)	32	4x	FIN	Finland: Al, Lemland, Nåtö, between NBS and the car parking	60.0475	19.97501
Allium oleraceum	Allium oleraceum	Åström et al. (2014)	32	4x	FIN	Finland: Al, Lemland, Nåtö, rock meadow at the nature trail	60.04827	19.97283
Allium oleraceum	Allium oleraceum	Åström et al. (2014)	32	4x	FIN	Finland: Al, Sottunga, ferry harbour, ruderal soil	60.11058	20.68244
Allium oleraceum	Allium oleraceum	Åström et al. (2014)	32	4x	FIN	Finland: Al, Sottunga, roadside between Strandberg and Storkors	60.1243	20.67258
Allium oleraceum	Allium oleraceum	Åström et al. (2014)	32	4x	FIN	Finland: Ab, Halikko, Linnavuori, ancient hillfort, rock meadow	60.38879	23.05442
Allium oleraceum	Allium oleraceum	Åström et al. (2014)	32	4x	FIN	Finland: Ab, Halikko, kirkonkylä, Puotila, rock meadow	60.39975	23.05895
Allium oleraceum	Allium oleraceum	Åström et al. (2014)	32	4x	FIN	Finland: Ab, Halikko, Pappila/Kärävuori, rock meadow near the church	60.39923	23.07192
Allium oleraceum	Allium oleraceum	Åström et al. (2014)	32	4x	FIN	Finland: Ab, Laitila, Vaimaro, Myllymäki, stony dry meadow	60.96014	21.6872
Allium oleraceum	Allium oleraceum	Åström et al. (2014)	32	4x	FIN	Finland: Ab, Laitila, Vaimaro, SE of Myllymäki, roadside rock meadow	60.96394	21.69449
Allium oleraceum	Allium oleraceum	Åström et al. (2014)	32	4x	FIN	Finland: Ab, Lemu, Seijainen, Nissilä, meadow slope	60.60379	21.98391
Allium oleraceum	Allium oleraceum	Åström et al. (2014)	32	4x	FIN	Finland: Ab, Lieto, Vanhalinna, meadows on the ancient hillfort	60.48651	22.37723
Allium oleraceum	Allium oleraceum	Åström et al. (2014)	32	4x	FIN	Finland: Ab, Nystad, Kaland, Varhela, Uusikartano, meadow	60.80709	21.67289
Allium oleraceum	Allium oleraceum	Åström et al. (2014)	32	4x	FIN	Finland: Ab, Nådendal, dry meadows near the former monastery church	60.47163	22.01421
Allium oleraceum	Allium oleraceum	Åström et al. (2014)	32	4x	FIN	Finland: Ab, Paimio, Peninmäki, Laukkamäki, rock meadow	60.43417	22.64449
Allium oleraceum	Allium oleraceum	Åström et al. (2014)	32	4x	FIN	Finland: Ab, Paimio, Spurila, dry meadow on iron age grave mounds	60.4629	22.70729
Allium oleraceum	Allium oleraceum	Åström et al. (2014)	32	4x	FIN	Finland: Ab, Piikkiö, Salvela, Huttalanmäki, rock meadow	60.42887	22.5327
Allium oleraceum	Allium oleraceum	Åström et al. (2014)	32	4x	FIN	Finland: Ab, Pyhäranta, Siuttila, meadow	60.88004	21.46761
Allium oleraceum	Allium oleraceum	Åström et al. (2014)	32	4x	FIN	Finland: Ab, Rymättylä, Aaslaluoto, Alakylä, Vanhatupa, meadow	60.29881	21.93685
Allium oleraceum	Allium oleraceum	Åström et al. (2014)	32	4x	FIN	Finland: Ab, Rymättylä, Aaslaluoto, Hanka, meadow at barn	60.29016	21.96037
Allium oleraceum	Allium oleraceum	Åström et al. (2014)	32	4x	FIN	Finland: Ab, Sauvo, Karuna, Karuna manor, rock garden	60.26381	22.53297
Allium oleraceum	Allium oleraceum	Åström et al. (2014)	32	4x	FIN	Finland: Ab, Sauvo, Kärkniemi, steep rock meadow at manor	60.29763	22.60305
Allium oleraceum	Allium oleraceum	Åström et al. (2014)	32	4x	FIN	Finland: Ab, Sauvo, Pappila, roadside meadow at the vicarage	60.34229	22.69873
Allium oleraceum	Allium oleraceum	Åström et al. (2014)	32	4x	FIN	Finland: Ab, Nagu, Själö (Seili), nr. 3 & 4, NO of manor, rock meadow (at the road junction)	60.23738	21.96081
Allium oleraceum	Allium oleraceum	Åström et al. (2014)	32	4x	FIN	Finland: Ab, Nagu, Själö (Seili), nr.5, at the chapel, meadow	60.24147	21.96643
Allium oleraceum	Allium oleraceum	Åström et al. (2014)	32	4x	FIN	Finland: Ab, Nagu, Själö (Seili), nr. 6 & 7, at the NO side of the manor, rock meadow	60.23913	21.96184
Allium oleraceum	Allium oleraceum	Åström et al. (2014)	32	4x	FIN	Finland: Ab, Nagu, Själö (Seili), nr. 8, S of manor, rock meadow	60.24033	21.96286
Allium oleraceum	Allium oleraceum	Åström et al. (2014)	32	4x	FIN	Finland: Ab, S:t Karins, Kustö, Myllymäki, rock meadow	60.40561	22.46559
Allium oleraceum	Allium oleraceum	Åström et al. (2014)	32	4x	FIN	Finland: Ab, Åbo, Runsala, Runsala manor, meadow, lawn at manor	60.42776	22.1804
Allium oleraceum	Allium oleraceum	Åström et al. (2014)	32	4x	FIN	Finland: N, Esbo, Mäkkylä, Puustellinmäki, rock meadow at house ruin	60.22055	24.82332
Allium oleraceum	Allium oleraceum	Åström et al. (2014)	32	4x	FIN	Finland: N, Hangö, Tvärminne, W of the Nature Reserve, roadside deciduous stand	59.84367	23.23307
Allium oleraceum	Allium oleraceum	Åström et al. (2014)	32	4x	FIN	Finland: N, Hangö, Tvärminne, meadow in village	59.84345	23.20189
Allium oleraceum	Allium oleraceum	Åström et al. (2014)	32	4x	FIN	Finland: N, Hangö, Tvärminne, TZS, Storängsberget, meadows near the nature trail	59.84429	23.24654
Allium oleraceum	Allium oleraceum	Åström et al. (2014)	32	4x	FIN	Finland: N, Helsingfors, Degerö, Jollas, Jollas manor, meadow	60.16323	25.0832
Allium oleraceum	Allium oleraceum	Åström et al. (2014)	32	4x	FIN	Finland: N, Helsingfors, Domarby, Domarbyvägen, rock meadow slope	60.25548	24.96704
Allium oleraceum	Allium oleraceum	Åström et al. (2014)	32	4x	FIN	Finland: N, Helsingfors, Gammelstaden, at the remnants of the church wall	60.21598	24.97807
Allium oleraceum	Allium oleraceum	Åström et al. (2014)	32	4x	FIN	Finland: N, Helsingfors, Haltiala, Långforsen, rock meadow	60.26657	24.89405
Allium oleraceum	Allium oleraceum	Åström et al. (2014)	32	4x	FIN	Finland: N, Helsingfors, Hertonäs, cemetery at the allotment garden	60.19339	25.02002
Allium oleraceum	Allium oleraceum	Åström et al. (2014)	32	4x	FIN	Finland: N, Helsingfors, Hertonäs manor, roadside rock meadow	60.18862	25.03294
Allium oleraceum	Allium oleraceum	Åström et al. (2014)	32	4x	FIN	Finland: N, Helsingfors, Smedjebacka, rock meadow at the golf course	60.21596	24.85507
Allium oleraceum	Allium oleraceum	Åström et al. (2014)	32	4x	FIN	Finland: N, Helsingfors, Sveaborg, Gustavssvärd, old fortress rampart	60.13945	24.98925
Allium oleraceum	Allium oleraceum	Åström et al. (2014)	32	4x	FIN	Finland: N, Helsingfors, Sveaborg, Stora Östersvartö, meadow	60.14561	24.99204
Allium oleraceum	Allium oleraceum	Åström et al. (2014)	32	4x	FIN	Finland: N, Helsingfors, Sveaborg, Vargön, rock meadow at the Dry Dock	60.14325	24.98128
Allium oleraceum	Allium oleraceum	Åström et al. (2014)	32	4x	FIN	Finland: N, Helsingfors, Sveaborg, Vargön, rock meadows	60.14149	24.98264
Allium oleraceum	Allium oleraceum	Åström et al. (2014)	32	4x	FIN	Finland: N, Ingå, Fagervik, rock meadow near the manor	60.02093	23.81638
Allium oleraceum	Allium oleraceum	Åström et al. (2014)	32	4x	FIN	Finland: N, Lappträsk, Pockar, river side meadow at the road bridge	60.67326	26.22642
Allium oleraceum	Allium oleraceum	Åström et al. (2014)	32	4x	FIN	Finland: N, Lappträsk, Pockar, Åström, at and on erratic boulders by the river	60.6692	26.22698
Allium oleraceum	Allium oleraceum	Åström et al. (2014)	32	4x	FIN	Finland: N, Pornainen, Kupsenkylä, meadow at the river Mustijoki	60.51011	25.32145
Allium oleraceum	Allium oleraceum	Åström et al. (2014)	32	4x	FIN	Finland: N, Sibbo, Eriksnäs, garden at the manor	60.26923	25.35446
Allium oleraceum	Allium oleraceum	Åström et al. (2014)	32	4x	FIN	Finland: N, Sibbo, Åminne, Sibbesborg, meadow slope of ancient hillfort	60.29323	25.32
Allium oleraceum	Allium oleraceum	Åström et al. (2014)	32	4x	FIN	Finland: N, Sjundeå, Svidja, meadow at the castle	60.19145	24.1993
Allium oleraceum	Allium oleraceum	Åström et al. (2014)	32	4x	FIN	Finland: Ka, Virolahti, Virojoki, Ukkosaari, dry road side meadow at the old harbour	60.57909	27.73504
Allium oleraceum	Allium oleraceum	Åström et al. (2014)	32	4x	FIN	Finland: St, Rauma, Sorkka, Nissilä, rock meadow N of the main road	61.18106	21.55568
Allium oleraceum	Allium oleraceum	Åström et al. (2014)	32	4x	FIN	Finland: Ta, Asikkala, Salo, Siikala, meadow	61.18854	25.61712
Allium oleraceum	Allium oleraceum	Åström et al. (2014)	32	4x	FIN	Finland: Ta, Hauho, Ilmoila, 100 m N of Pörhöläntie, rock meadow	61.21349	24.36191
Allium oleraceum	Allium oleraceum	Åström et al. (2014)	32	4x	FIN	Finland: Ta, Hauho, Alvettula, Lyömäki, Hyömäki, stony meadow	61.19134	24.46684
Allium oleraceum	Allium oleraceum	Åström et al. (2014)	32	4x	FIN	Finland: Ta, Heinola mlk, Hirvisalo, Siltala, rock meadow	61.26962	26.23612
Allium oleraceum	Allium oleraceum	Åström et al. (2014)	32	4x	FIN	Finland: Ta, Hollola, Heinlammi, roadside meadow and rock meadow	61.0407	25.75973
Allium oleraceum	Allium oleraceum	Åström et al. (2014)	32	4x	FIN	Finland: Ta, Hollola, Messilä, Villinpellot, deciduous stand, meadow	61.01371	25.53264
Allium oleraceum	Allium oleraceum	Åström et al. (2014)	32	4x	FIN	Finland: Ta, Hollola, Messilä, 200 m SO of Messilä manor, meadow	61.01183	25.56236
Allium oleraceum	Allium oleraceum	Åström et al. (2014)	32	4x	FIN	Finland: Ta, Hollola, Noitala, Lähteenmäki, boulder rich meadow	61.09495	25.6147
Allium oleraceum	Allium oleraceum	Åström et al. (2014)	32	4x	FIN	Finland: Ta, Jaala, Kimola, Kimolan kanava, dry meadow among rocks	61.03705	26.34621
Allium oleraceum	Allium oleraceum	Åström et al. (2014)	32	4x	FIN	Finland: Ta, Janakkala, Hakoinen, rock meadow slope on ancient hillfort	60.87745	24.58767
Allium oleraceum	Allium oleraceum	Åström et al. (2014)	32	4x	FIN	Finland: Ta, Kangassala, Vehoniemen kylä, Sipilä, roadside and rock meadow	61.39595	24.16506
Allium oleraceum	Allium oleraceum	Åström et al. (2014)	32	4x	FIN	Finland: Ta, Lammi, Hailan kallio, Ali-Halila, rock meadow	61.07978	25.05265
Allium oleraceum	Allium oleraceum	Åström et al. (2014)	32	4x	FIN	Finland: Ta, Loppi, Räyskälä, Riihisalo, meadow at iron age cemetery	60.74323	24.1801
Allium oleraceum	Allium oleraceum	Åström et al. (2014)	32	4x	FIN	Finland: Ta, Nastola, Ruuhijärvi, Ristimäki, iron age cemetery, dry meadow	61.05167	26.01711
Allium oleraceum	Allium oleraceum	Åström et al. (2014)	32	4x	FIN	Finland: Ta, Nastola, Ruuhijärvi, rock meadow W of Pokantie	61.04719	25.99935
Allium oleraceum	Allium oleraceum	Åström et al. (2014)	32	4x	FIN	Finland: Ta, Padasjoki, Jokioinen, Saksala, rock meadow at Arwidsson’s monument near the manor	61.35486	25.29247
Allium oleraceum	Allium oleraceum	Åström et al. (2014)	32	4x	FIN	Finland: Ta, Padasjoki, Vesijako, Mustapää, meadow	61.34543	25.04793
Allium oleraceum	Allium oleraceum	Åström et al. (2014)	32	4x	FIN	Finland: Ta, Pälkäne, Myttäälä, Hämeen maatalousasema, park meadow	61.33474	24.19816
Allium oleraceum	Allium oleraceum	Åström et al. (2014)	32	4x	FIN	Finland: Ta, Riihimäki, Herajoki, Hiidenkallio, rock meadow at cult hill	60.71327	24.7131
Allium oleraceum	Allium oleraceum	Åström et al. (2014)	32	4x	FIN	Finland: Ta, Tyrväntö, Retulansaari, Kiattaran kallio, meadow, rock meadow	61.17134	24.31554
Allium oleraceum	Allium oleraceum	Åström et al. (2014)	32	4x	FIN	Finland: Sa, Mäntyharju, Kousanniemi, Alatalo, rock meadow	61.36378	26.42168
Allium oleraceum	Allium oleraceum	Åström et al. (2014)	32	4x	FIN	Finland: Sa, Mäntyharju, Pärnämäki, Uusitalo, rock meadow	61.28969	26.59769
Allium oleraceum	Allium oleraceum	Åström et al. (2014)	32	4x	FIN	Finland: Oa, Vasa, Replot, church village	63.22733	21.41137
Allium oleraceum	Allium oleraceum	Åström et al. (2014)	32	4x	FIN	Finland: Oa, Vähäkyrö, Kirkonkylä, rocky meadow slope	63.05701	22.08919
Allium oleraceum	Allium oleraceum	Åström et al. (2014)	32	4x	SWE	Sweden: Upl, Stockholm, Skeppsholmen, park lawn	59.316995	18.038526
Allium oleraceum	Allium oleraceum	Åström et al. (2014)	32	4x	NOR	Norway: Nno, Bodø, S of Dreyfushammaren, roadside meadow, rock meadow	67.300282	14.399346
Allium oleraceum	Allium oleraceum	Åström et al. (2014)	32	4x	NOR	Norway: Nno, Bodø, Kjerringøy, at museum, rockroadside meadow	67.519069	14.756645
Allium oleraceum	Allium oleraceum	Åström et al. (2014)	32	4x	NOR	Norway: SF, Sogn og Fjordane, Leikanger, at the border to Sogndal, meadow	61.215138	6.746951
Allium oleraceum	Allium oleraceum	Åström et al. (2014)	32	4x	ISL	Iceland: Ino, Akureyri, Akureyri Botanical Gardens, cultivated for many years	65.675822	-18.09342
Allium oleraceum	Allium oleraceum	Åström et al. (2014)	32	4x	ISL	Iceland: Ive, Borgarnes at Borgarfjörður, Bær in Bæjarsveit, grassland/ meadow	64.633356	-21.466613
Allium oleraceum	Allium oleraceum	Åström et al. (2014)	32	4x	RUS	Russia: Kl (Rs), Valaam (=Valamo), Luostarinlahti, rock meadow at the harbour	61.38528	30.952017
Allium oleraceum	Allium oleraceum	Åström et al. (2014)	32	4x	RUS	Russia: Kl (Rs), Valaam (=Valamo), main monastery, lush wood at the staircase	61.389139	30.946932
Allium oleraceum	Allium oleraceum	Åström et al. (2014)	32	4x	RUS	Russia: Kl (Rs), Valaam (=Valamo), New Jerusalem, dry and rock meadows at the harbour	61.371987	30.901427
Allium oleraceum	Allium oleraceum	Åström et al. (2014)	32	4x	DEU	Germany: Regensburg, Botanischer Versuchs- und Lehrgarten	48.986675	12.087702
Allium oleraceum	Allium oleraceum	Åström et al. (2014)	32	4x	UKR	Ukraine: Chernivtsi Region, Glyboka District, Kamenka, Vadul-Siret, mesic meadow about 1 km W of the railway station	48.021934	25.954066
Allium oleraceum	Allium oleraceum	Åström et al. (2014)	32	4x	UKR	Ukraine: Chernivtsi Region, Kelmentsi District, in mixed broad-leaved deciduous wood about 2 km SSW of the village of Mihajlovka	48.366334	26.616879
Allium oleraceum	Allium oleraceum	Åström et al. (2014)	32	4x	UKR	Ukraine: Chernivtsi Region, Storožinets District, meadow slopes about 0.5 km N of the village of Spaska	48.284094	25.799298
Allium oleraceum	Allium oleraceum	Tornadore and Marcucci (2005)	32	4x	ITA	Italy: Colli Euganei, province of PD, Veneto	45.31567	11.667654
Allium oleraceum	Allium oleraceum	Karpavičienė (2012)	32	4x	LTU	Lithuania: Gumbakiai, Trifolion medii meadow in slope of the river Venta	56.10388889	22.85166667
Allium oleraceum	Allium oleraceum	Karpavičienė (2012)	32	4x	LTU	Lithuania: Palnosai, shrub area in the valley of the river Venta	56.22611111	22.57416667
Allium oleraceum	Allium oleraceum	Karpavičienė (2012)	32	4x	LTU	Lithuania: Brūžė, Pulsatillo-Phleetum phleoidis meadow in the valley of the river Nemunas	55.00972222	23.25527778
Allium oleraceum	Allium oleraceum	Karpavičienė (2012)	32	4x	LTU	Lithuania: Kernavė, Geranion-sanquinei meadow in slope of the hill near the river Neris	54.88194444	24.85333333
Allium oleraceum	Allium oleraceum	Karpavičienė (2012)	32	4x	LTU	Lithuania: Stebuliškės, Trifolion medii meadow in slope of the river Sūduonia	54.47666667	23.31527778
Allium oleraceum	Allium oleraceum	Karpavičienė (2012)	32	4x	LTU	Lithuania: Bit˙enai, Arrhenatherion elatioris meadow in the valley of the river Nemunas	55.05666667	22.03888889
Allium oleraceum	Allium oleraceum	Karpavičienė (2012)	32	4x	LTU	Lithuania: Šilinė, Festuco-Brometea erecti meadow in oak-wood glade	55.08694444	22.95055556
Allium oleraceum	Allium oleraceum	Karpavičienė (2012)	32	4x	LTU	Lithuania: Kalniškiai, Arrhenatherion elatioris meadow in the valley of the river Šešuvis	55.20777778	22.36861111
Allium oleraceum	Allium oleraceum	Karpavičienė (2012)	32	4x	LTU	Lithuania: Veliuona, Trifolion medii meadow in slope of the river Nemunas	55.075	23.58611111
Allium oleraceum	Allium oleraceum	Åström et al. (2014)	40	5x	FIN	Finland: Al, Brändö, Fiskö, meadow land between shrubs at a car parking place	60.45275333	20.95012576
Allium oleraceum	Allium oleraceum	Åström et al. (2014)	40	5x	FIN	Finland: Al, Brändö, Lappo, dry and rock meadows 200 m WNW of the village shop	60.318824	20.990403
Allium oleraceum	Allium oleraceum	Åström et al. (2014)	40	5x	FIN	Finland: Al, Brändö, Lappo, Bynäs, roadside near the sea shore 100 m S of the museum	60.31383	20.994454
Allium oleraceum	Allium oleraceum	Åström et al. (2014)	40	5x	FIN	Finland: Al, Brändö, Afva, meadow at the main road through the village of Afva	60.45654	21.08346015
Allium oleraceum	Allium oleraceum	Åström et al. (2014)	40	5x	FIN	Finland: Al, Eckerö, Storby, Posthuset, dry meadow between rocks	60.21172	19.55005881
Allium oleraceum	Allium oleraceum	Åström et al. (2014)	40	5x	FIN	Finland: Al, Eckerö, Kyrkoby, meadow at the main road	60.21260833	19.61672572
Allium oleraceum	Allium oleraceum	Åström et al. (2014)	40	5x	FIN	Finland: Al, Finström, Bjerström, Staffans, roadside meadow	60.21377667	19.86672605
Allium oleraceum	Allium oleraceum	Åström et al. (2014)	40	5x	FIN	Finland: Al, Finström, Emkarby, roadside meadow	60.21141	19.88712
Allium oleraceum	Allium oleraceum	Åström et al. (2014)	40	5x	FIN	Finland: Al, Finström, Stålsby, roadside meadow	60.34556	19.95902
Allium oleraceum	Allium oleraceum	Åström et al. (2014)	40	5x	FIN	Finland: Al, Föglö, Bänö, dry meadow near Ramsdal	60.09625	20.58892
Allium oleraceum	Allium oleraceum	Åström et al. (2014)	40	5x	FIN	Finland: Al, Föglö, Bänö, deciduous stand near Ramsdal	60.09716	20.58901
Allium oleraceum	Allium oleraceum	Åström et al. (2014)	40	5x	FIN	Finland: Al, Föglö, Prestgården, Solkulla, at Wallgren’s cottage, rock meadow	60.01375	20.42376
Allium oleraceum	Allium oleraceum	Åström et al. (2014)	40	5x	FIN	Finland: Al, Geta, Bolstaholm, roadside meadow	60.35598	19.8811
Allium oleraceum	Allium oleraceum	Åström et al. (2014)	40	5x	FIN	Finland: Al, Geta, Isaksö, dry meadow	60.36786	19.74756
Allium oleraceum	Allium oleraceum	Åström et al. (2014)	40	5x	FIN	Finland: Al, Geta, Pantsarnäs, dry meadow	60.33208	19.84984
Allium oleraceum	Allium oleraceum	Åström et al. (2014)	40	5x	FIN	Finland: Al, Hammarland, Frebbenby, rock meadow near Marsund	60.21755	19.70121
Allium oleraceum	Allium oleraceum	Åström et al. (2014)	40	5x	FIN	Finland: Al, Hammarland, Prestgården, meadow at the church	60.21811	19.74448
Allium oleraceum	Allium oleraceum	Åström et al. (2014)	40	5x	FIN	Finland: Al, Hammarland, Näfsby, meadow at the school	60.20125	19.77215
Allium oleraceum	Allium oleraceum	Åström et al. (2014)	40	5x	FIN	Finland: Al, Jomala, Prestgården, Ramsholmen Nature Reserve, meadow	60.10749	19.88411
Allium oleraceum	Allium oleraceum	Åström et al. (2014)	40	5x	FIN	Finland: Al, Jomala, Önningby, meadow at Hinders	60.11851	20.0066
Allium oleraceum	Allium oleraceum	Åström et al. (2014)	40	5x	FIN	Finland: Al, Jomala, Överby, Skomakars, horse pasture	60.14987	19.983
Allium oleraceum	Allium oleraceum	Åström et al. (2014)	40	5x	FIN	Finland: Al, Kumlinge, Seglinge, Strandnäs, dry meadow near the seashore	60.19322	20.68998
Allium oleraceum	Allium oleraceum	Åström et al. (2014)	40	5x	FIN	Finland: Al, Kökar, Hellsö, Hellsö hamn, dry meadow	59.95504	20.9231
Allium oleraceum	Allium oleraceum	Åström et al. (2014)	40	5x	FIN	Finland: Al, Kökar, Hellsö, Loppö, rock meadow	59.94897	20.96492
Allium oleraceum	Allium oleraceum	Åström et al. (2014)	40	5x	FIN	Finland: Al, Kökar, Karlby, rock meadow	59.92066	20.89754
Allium oleraceum	Allium oleraceum	Åström et al. (2014)	40	5x	FIN	Finland: Al, Kökar, Österbygge, Vålö, Trångsund, rock meadow	59.94478	20.97923
Allium oleraceum	Allium oleraceum	Åström et al. (2014)	40	5x	FIN	Finland: Al, Kökar, Överboda, Åström, rock meadow at house ruin	59.93894	20.88033
Allium oleraceum	Allium oleraceum	Åström et al. (2014)	40	5x	FIN	Finland: Al, Lemland, Nåtö, meadow at NBS	60.0475	19.97501
Allium oleraceum	Allium oleraceum	Åström et al. (2014)	40	5x	FIN	Finland: Al, Lemland, Nåtö, meadow at Sjöstycket near NBS	60.04715	19.97494
Allium oleraceum	Allium oleraceum	Åström et al. (2014)	40	5x	FIN	Finland: Al, Lemland, Nåtö, Gärsins backe, dry meadow	60.04817	19.97328
Allium oleraceum	Allium oleraceum	Åström et al. (2014)	40	5x	FIN	Finland: Al, Lemland, Nåtö, Skarpbacka, hazel stand	60.04495	19.97228
Allium oleraceum	Allium oleraceum	Åström et al. (2014)	40	5x	FIN	Finland: Al, Lemland, Nåtö, Själskatsudden, hazel stand	60.04833	19.98041
Allium oleraceum	Allium oleraceum	Åström et al. (2014)	40	5x	FIN	Finland: Al, Lemland, Nåtö, Harskatan, meadow	60.03819	19.96803
Allium oleraceum	Allium oleraceum	Åström et al. (2014)	40	5x	FIN	Finland: Al, Lemland, Flaka, Hag, rock meadow	60.00811	20.19412
Allium oleraceum	Allium oleraceum	Åström et al. (2014)	40	5x	FIN	Finland: Al, Lemland, Flaka, Rönnskag, roadside meadow	59.98411	20.20219
Allium oleraceum	Allium oleraceum	Åström et al. (2014)	40	5x	FIN	Finland: Al, Lemland, Granboda, Pellas, roadside meadow	60.07844	20.18433
Allium oleraceum	Allium oleraceum	Åström et al. (2014)	40	5x	FIN	Finland: Al, Lemland, Järsö, Dansarberget, roadside meadow	60.01289	19.99411
Allium oleraceum	Allium oleraceum	Åström et al. (2014)	40	5x	FIN	Finland: Al, Lemland, Järsö, old school, now kindergarten, meadow	60.02156	19.99904
Allium oleraceum	Allium oleraceum	Åström et al. (2014)	40	5x	FIN	Finland: Al, Lemland, Järsö, Bergö, roadside meadow	60.02869	19.97157
Allium oleraceum	Allium oleraceum	Åström et al. (2014)	40	5x	FIN	Finland: Al, Lumparland, Klemetsby, rock meadow at the church	60.11846	20.25607
Allium oleraceum	Allium oleraceum	Åström et al. (2014)	40	5x	FIN	Finland: Al, Lumparland, Krogstad, Södergĺrd rock meadow	60.08746	20.25771
Allium oleraceum	Allium oleraceum	Åström et al. (2014)	40	5x	FIN	Finland: Al, Mariehamn, Espholm, Nature Reserve, deciduous stand	60.06208	19.95663
Allium oleraceum	Allium oleraceum	Åström et al. (2014)	40	5x	FIN	Finland: Al, Mariehamn, Espholm, wooded pasture	60.06288	19.95551
Allium oleraceum	Allium oleraceum	Åström et al. (2014)	40	5x	FIN	Finland: Al, Mariehamn, Espholm, black alder stand at the seashore	60.06257	19.95277
Allium oleraceum	Allium oleraceum	Åström et al. (2014)	40	5x	FIN	Finland: Al, Mariehamn, Ytternäs, roadside at Sleipner's stable	60.0683	19.95951
Allium oleraceum	Allium oleraceum	Åström et al. (2014)	40	5x	FIN	Finland: Al, Mariehamn, Ytternäs, Västergård, roadside meadow	60.07572	19.94412
Allium oleraceum	Allium oleraceum	Åström et al. (2014)	40	5x	FIN	Finland: Al, Mariehamn, Öfvernäs, rock meadow in town	60.10665	19.93917
Allium oleraceum	Allium oleraceum	Åström et al. (2014)	40	5x	FIN	Finland: Al, Saltvik, Prästgården, Husmodersskolan, roadside meadow	60.27202	20.06153
Allium oleraceum	Allium oleraceum	Åström et al. (2014)	40	5x	FIN	Finland: Al, Sottunga, Husö, roadside rock meadow	60.06699	20.80596
Allium oleraceum	Allium oleraceum	Åström et al. (2014)	40	5x	FIN	Finland: Al, Sottunga, Jakos Östergĺrd, roadside meadow	60.13752	20.66545
Allium oleraceum	Allium oleraceum	Åström et al. (2014)	40	5x	FIN	Finland: Al, Sund, Bomarsund, rock meadows E of the fortress ruin	60.21259	20.24044
Allium oleraceum	Allium oleraceum	Åström et al. (2014)	40	5x	FIN	Finland: Al, Sund, Prästgården, roadside meadow at the church	60.2496	20.11251
Allium oleraceum	Allium oleraceum	Åström et al. (2014)	40	5x	FIN	Finland: Al, Sund, Kastelholm, rock meadow at the medieval castle ruin	60.23013	20.08185
Allium oleraceum	Allium oleraceum	Åström et al. (2014)	40	5x	FIN	Finland: Al, Sund, Jan Karlsgården, rock meadow	60.23201	20.07445
Allium oleraceum	Allium oleraceum	Åström et al. (2014)	40	5x	FIN	Finland: Al, Vårdö, Grundsunda, roadside meadow at Markusas	60.209	20.37754
Allium oleraceum	Allium oleraceum	Åström et al. (2014)	40	5x	FIN	Finland: Al, Vårdö, Lövö, meadow near Nygård	60.26009	20.36419
Allium oleraceum	Allium oleraceum	Åström et al. (2014)	40	5x	FIN	Finland: Al, Vårdö, Lövö, Grundsunda, roadside and rock meadow, 500 m NNE of the church	60.24503	20.36313
Allium oleraceum	Allium oleraceum	Åström et al. (2014)	40	5x	FIN	Finland: Al, Vårdö, Västra Simskäla, rock meadow W of Fårviken	60.33556	20.30192
Allium oleraceum	Allium oleraceum	Åström et al. (2014)	40	5x	FIN	Finland: Al, Vårdö, Vargata, Högvalla, meadow at the cottage	60.249	20.35437
Allium oleraceum	Allium oleraceum	Åström et al. (2014)	40	5x	FIN	Finland: Ab, Askais, Lemsjöholm, meadow at two places near the manor	60.49035	21.75722
Allium oleraceum	Allium oleraceum	Åström et al. (2014)	40	5x	FIN	Finland: Ab, Dragsfjärd, Ekhamn, seashore rock meadow	60.04105	22.38191
Allium oleraceum	Allium oleraceum	Åström et al. (2014)	40	5x	FIN	Finland: Ab, Gustafs, Anavainen, Salmipirtti, meadow	60.55151	21.28557
Allium oleraceum	Allium oleraceum	Åström et al. (2014)	40	5x	FIN	Finland: Ab, Gustafs, Anavainen, Mäkilä house, meadow	60.56281	21.26226
Allium oleraceum	Allium oleraceum	Åström et al. (2014)	40	5x	FIN	Finland: Ab, Gustafs, Etelä-Vartsala, rock meadow at the main road	60.51247	21.28431
Allium oleraceum	Allium oleraceum	Åström et al. (2014)	40	5x	FIN	Finland: Ab, Gustafs, Etelä-Vartsala, S of museum, roadside meadow	60.51127	21.30375
Allium oleraceum	Allium oleraceum	Åström et al. (2014)	40	5x	FIN	Finland: Ab, Gustafs, Etelä-Vartsala, Pieskeri, sea shore meadow	60.48657	21.30771
Allium oleraceum	Allium oleraceum	Åström et al. (2014)	40	5x	FIN	Finland: Ab, Korpo, Kyrkoby, rock meadow near the church	60.16334	21.56372
Allium oleraceum	Allium oleraceum	Åström et al. (2014)	40	5x	FIN	Finland: Ab, Korpo, Österretais, Hässjeholmsudden, rock meadow	60.17928	21.66576
Allium oleraceum	Allium oleraceum	Åström et al. (2014)	40	5x	FIN	Finland: Ab, Mietoinen, Saari, Saari manor, rock meadow	60.63011	21.85359
Allium oleraceum	Allium oleraceum	Åström et al. (2014)	40	5x	FIN	Finland: Ab, Nagu, Kyrkoby, SWW of the church	60.19352	21.90696
Allium oleraceum	Allium oleraceum	Åström et al. (2014)	40	5x	FIN	Finland: Ab, Nystad, Pyhämaa, Edväinen	60.90331	21.2535
Allium oleraceum	Allium oleraceum	Åström et al. (2014)	40	5x	FIN	Finland: Ab, Pargas, Lenholmen, in two meadows in deciduous stands	60.23839	22.18594
Allium oleraceum	Allium oleraceum	Åström et al. (2014)	40	5x	FIN	Finland: Ab, Pargas, Lofsdal, garden	60.24269	22.23553
Allium oleraceum	Allium oleraceum	Åström et al. (2014)	40	5x	FIN	Finland: Ab, Pargas, Qvidja manor, S of manor, rock meadow	60.29513	22.40112
Allium oleraceum	Allium oleraceum	Åström et al. (2014)	40	5x	FIN	Finland: Ab, Pargas, Qvidja manor, N of manor, roadside rock meadow	60.29756	22.39911
Allium oleraceum	Allium oleraceum	Åström et al. (2014)	40	5x	FIN	Finland: Ab, S:t Karins, Kustö, Jullas, deciduous stand	60.36984	22.35816
Allium oleraceum	Allium oleraceum	Åström et al. (2014)	40	5x	FIN	Finland: Ab, Vehmaa, Ukkila, Isotalo, meadow	60.64468	21.6526
Allium oleraceum	Allium oleraceum	Åström et al. (2014)	40	5x	FIN	Finland: Ab, Vehmaa, Vanhakylä, dry meadow	60.69801	21.6085
Allium oleraceum	Allium oleraceum	Åström et al. (2014)	40	5x	FIN	Finland: Ab, Åbo, Ispois, Katrinedal, steep dry meadow	60.40941	22.27224
Allium oleraceum	Allium oleraceum	Åström et al. (2014)	40	5x	FIN	Finland: N, Ekenäs, Fabriksgatan, rock meadow	59.98138	23.44879
Allium oleraceum	Allium oleraceum	Åström et al. (2014)	40	5x	FIN	Finland: N, Ekenäs, Ramsholmen, deciduous stand	59.96434	23.42467
Allium oleraceum	Allium oleraceum	Åström et al. (2014)	40	5x	FIN	Finland: N, Ekenäs, Ystadsgatan, rock meadow	59.97602	23.43239
Allium oleraceum	Allium oleraceum	Åström et al. (2014)	40	5x	FIN	Finland: N, Esbo, Kurtby, Tillisbacka, garden at Bergåsvägen 27	60.16551	24.63226
Allium oleraceum	Allium oleraceum	Åström et al. (2014)	40	5x	FIN	Finland: N, Hangö, SE of church, rock meadow	59.82373	22.97137
Allium oleraceum	Allium oleraceum	Åström et al. (2014)	40	5x	FIN	Finland: N, Hangö, Tvärminne, meadow in village	59.84304	23.19844
Allium oleraceum	Allium oleraceum	Åström et al. (2014)	40	5x	FIN	Finland: N, Hangö, Tvärminne, Kalvholmen, seashore meadow	59.8325	23.24553
Allium oleraceum	Allium oleraceum	Åström et al. (2014)	40	5x	FIN	Finland: N, Hangö, Tvärminne, TZS, Klobbvillan, seashore meadow	59.84244	23.24585
Allium oleraceum	Allium oleraceum	Åström et al. (2014)	40	5x	FIN	Finland: N, Hangö, Tvärminne, TZS, Storängsberget, meadows near the nature trail	59.84429	23.24654
Allium oleraceum	Allium oleraceum	Åström et al. (2014)	40	5x	FIN	Finland: N, Hangö, Tvärminne, TZS, at the teachers’ residence, rock meadow	59.8433	23.24718
Allium oleraceum	Allium oleraceum	Åström et al. (2014)	40	5x	FIN	Finland: Ka, Hamina, Kuorsalo, Leerviikki, dry meadow next to a summer house	60.45548	27.38114
Allium oleraceum	Allium oleraceum	Åström et al. (2014)	40	5x	FIN	Finland: Ka, Hamina, Kuorsalo, Tallouri, meadow amongst houses	60.46572	27.38974
Allium oleraceum	Allium oleraceum	Åström et al. (2014)	40	5x	FIN	Finland: Ka, Hamina, Kuorsalo, Vanhakylä, appr. 100 m N of the barn ruin, rock meadow	60.45608	27.39773
Allium oleraceum	Allium oleraceum	Åström et al. (2014)	40	5x	FIN	Finland: Ka, Hamina, Kuorsalo, Vanhakylä, at Sipari’s house ruins, meadow	60.45608	27.39773
Allium oleraceum	Allium oleraceum	Åström et al. (2014)	40	5x	FIN	Finland: Ka, Kotka, Haapasaari, dry meadow by the path at the former commune house	60.28851	27.19307
Allium oleraceum	Allium oleraceum	Åström et al. (2014)	40	5x	FIN	Finland: Ka, Kotka, Haapasaari, 70-100 m W of the general store, meadow	60.28851	27.19307
Allium oleraceum	Allium oleraceum	Åström et al. (2014)	40	5x	FIN	Finland: St, Pori, Ahlainen, Anttoora, dry meadow 50 m S of the main building	61.67728	21.43815
Allium oleraceum	Allium oleraceum	Åström et al. (2014)	40	5x	FIN	Finland: St, Pori, Tahkoluoto, 250 m ENE of power plant, road side meadow at house ruins	61.6322	21.41319
Allium oleraceum	Allium oleraceum	Åström et al. (2014)	40	5x	FIN	Finland: Ta, Tyrväntö, Lepaa, Horticultural School, rock garden	61.11536	24.32111
Allium oleraceum	Allium oleraceum	Åström et al. (2014)	40	5x	SWE	Sweden: Gtl, Visby, Innerstaden, Kyrkberget, domkyrkan S:a Maria, rock meadow	57.641787	18.298788
Allium oleraceum	Allium oleraceum	Åström et al. (2014)	40	5x	SWE	Sweden: Klm, Oskarshamn, Döderhult, Stensjö, roadside meadow	57.343233	16.467662
Allium oleraceum	Allium oleraceum	Åström et al. (2014)	40	5x	SWE	Sweden: Sk, Svalöv, Brödåkra, at the edge of a wheat field	55.940429	13.024515
Allium oleraceum	Allium oleraceum	Åström et al. (2014)	40	5x	SWE	Sweden: Sk, Svalöv, Kågeröd, meadow in garden at Petréns väg 13	55.996855	13.092187
Allium oleraceum	Allium oleraceum	Åström et al. (2014)	40	5x	SWE	Sweden: Sk, Åstorp, Vrams Gunnarstorp, roadside meadow at the manor	56.102328	12.968415
Allium oleraceum	Allium oleraceum	Åström et al. (2014)	40	5x	SWE	Sweden: Srm, Eskilstuna, Djurgården, oak stand at E end of Djurgårdsvägen	59.368506	16.533967
Allium oleraceum	Allium oleraceum	Åström et al. (2014)	40	5x	SWE	Sweden: Srm, Nyköping, Nyköpingshus, at the medieval castle, ruins	58.748377	17.010838
Allium oleraceum	Allium oleraceum	Åström et al. (2014)	40	5x	SWE	Sweden: Srm, Trosa, flowerbeds at roadside in the town	58.892902	17.556496
Allium oleraceum	Allium oleraceum	Åström et al. (2014)	40	5x	SWE	Sweden: Upl, Ekerö, Björkö, meadow in the ancient town of Birka	59.326722	17.569645
Allium oleraceum	Allium oleraceum	Åström et al. (2014)	40	5x	SWE	Sweden: Upl, Grisslehamn, roadside meadow in the ferry harbour	60.099294	18.817781
Allium oleraceum	Allium oleraceum	Åström et al. (2014)	40	5x	SWE	Sweden: Upl, Norrtälje, Gåsvik, dry meadow at a road	59.938845	18.835323
Allium oleraceum	Allium oleraceum	Åström et al. (2014)	40	5x	SWE	Sweden: Upl, Uppsala, Länna, roadside meadow	59.866559	17.983269
Allium oleraceum	Allium oleraceum	Åström et al. (2014)	40	5x	SWE	Sweden: Upl, Stockholm, Ladugårdsgärdet, rock next to the Berwaldhallen	59.333097	18.099794
Allium oleraceum	Allium oleraceum	Åström et al. (2014)	40	5x	SWE	Sweden: Ög, Linköping, Bjärka-Säby, Sätra, about 1.5 km NNE of Bjärka-Säby manor	58.281453	15.747365
Allium oleraceum	Allium oleraceum	Åström et al. (2014)	40	5x	SWE	Sweden: Ög, Ödeshög, Alvastra, monastery ruins, dry meadows	58.295402	14.657435
Allium oleraceum	Allium oleraceum	Åström et al. (2014)	40	5x	SWE	Sweden: Öl, Böda, seaside meadow at the light-house Långe Erik	57.367072	17.097548
Allium oleraceum	Allium oleraceum	Åström et al. (2014)	40	5x	SWE	Sweden: Öl, Resmo, roadside meadow on the Great Alvar	56.533339	16.533151
Allium oleraceum	Allium oleraceum	Åström et al. (2014)	40	5x	SWE	Sweden: Öl, Stora Frö, sandy meadow at the sea shore	56.582569	16.407829
Allium oleraceum	Allium oleraceum	Åström et al. (2014)	40	5x	EST	Estonia: Hiiumaa, Pühalepa, church park	58.873142	22.955279
Allium oleraceum	Allium oleraceum	Åström et al. (2014)	40	5x	EST	Estonia: Läänemaa, Ridala, between Matsu and Mäeküla, moist alvar	58.880718	23.480006
Allium oleraceum	Allium oleraceum	Åström et al. (2014)	40	5x	EST	Estonia: Saaremaa, Lümanda, Audaku	58.299322	22.099196
Allium oleraceum	Allium oleraceum	Åström et al. (2014)	40	5x	EST	Estonia: Saaremaa, Viltina, Laimjala, roadside meadow	58.409078	23.001717
Allium oleraceum	Allium oleraceum	Åström et al. (2014)	40	5x	POL	Poland: Pojezierze Mazurskie, Parcz Jezioro Dobskie	54.082012	21.522424
Allium oleraceum	Allium oleraceum	Tornadore and Marcucci (2005)	40	5x	ITA	Italy: Colli Euganei, province of PD, Veneto	45.31567	11.667654
Allium oleraceum	Allium oleraceum	Gadella and Kliphuis (1970)	40	5x	ITA	Italy: Val d'Aosta, province of AO, Piemonte e Val d'Aosta	45.709443	7.313501
Allium oleraceum	Allium oleraceum	Karpavičienė (2012)	40	5x	LTU	Lithuania: Dzenkūniškės, Trifolion medii meadow in slope of lake Dabinčius	54.65722222	24.62138889
Allium oleraceum	Allium oleraceum	Karpavičienė (2012)	40	5x	LTU	Lithuania: Aukštadvaris, Trifolion medii meadow in slope of the hill	54.58694444	24.52638889
Allium oleraceum	Allium oleraceum	Karpavičienė (2012)	40	5x	LTU	Lithuania: Festuco-Brometea erecti meadow in slope of the Padovinys hill	54.50833333	23.44027778
Allium oleraceum	Allium oleraceum	Karpavičienė (2012)	40	5x	LTU	Lithuania: Pailgė, Festuco-Brometea erecti dry meadow in slope of the hill	54.88916667	25.55222222
Allium oleraceum	Allium oleraceum	Åström et al. (2014)	32, 40	4x+5x	FIN	Finland: Ab, Sauvo, Paddainen, Paddais manor park (mixed population)	60.3618	22.61149
Allium oleraceum	Allium oleraceum	Åström et al. (2014)	32, 40	4x+5x	FIN	Finland: Al, Brändö, Torsholma, dry meadow between Löknäs and Kyrkholm (mixed population)	60.36456333	21.06676793
Allium oleraceum	Allium oleraceum	Åström et al. (2014)	32, 40	4x+5x	FIN	Finland: Al, Föglö, Prestgården, rock meadow (mixed population)	60.01126	20.42324
Allium oleraceum	Allium oleraceum	Åström et al. (2014)	32, 40	4x+5x	FIN	Finland: Al, Kökar, Hamnö, meadows at the church (mixed population)	59.94816	20.87737
Allium oleraceum	Allium oleraceum	Åström et al. (2014)	32, 40	4x+5x	FIN	Finland: Al, Kökar, Överboda, Åström, rock meadow (mixed population)	59.93894	20.88033
Allium oleraceum	Allium oleraceum	Åström et al. (2014)	32, 40	4x+5x	FIN	Finland: Ab, Nystad, Kaland, Varhela, Eskola, meadow (mixed population)	60.80393	21.67749
Allium oleraceum	Allium oleraceum	Åström et al. (2014)	32, 40	4x+5x	FIN	Finland: Ab, Rymättylä, Aaslaluoto, Hangan ranta, seashore rock meadow (mixed population)	60.28606	21.96909
Allium oleraceum	Allium oleraceum	Åström et al. (2014)	32, 40	4x+5x	FIN	Finland: N, Hangö, Tvärminne, TZS, roadside meadow (mixed population)	59.84341	23.24483
Allium oleraceum	Allium oleraceum	Åström et al. (2014)	32, 40	4x+5x	FIN	Finland: N, Helsingfors, Tölö, Kajsaniemi, Botanical Garden, rock meadow (mixed population)	60.17515	24.94856
Allium oleraceum	Allium oleraceum	Karpavičienė (2012)	32, 40	4x+5x	LTU	Lithuania: Trifolion medii meadow in slope of lake Beržuvis	55.16888889	26.18694444
Allium oleraceum	Allium oleraceum	Karpavičienė (2012)	32, 40	4x+5x	LTU	Lithuania: Stebuliai, Geranion sanguinei meadow in slope of lake Arinas	55.74972222	25.67861111
Allium oleraceum	Allium oleraceum	Kish (2016)	40	5x	UKR	Ukraine: Transcarpathian Lowland, Volcanic hills, Mt. Kholmetska Hora, near the village of Kholmci (Uzhhorod district), forest road in the open oak woodland	48.53361111	22.39416667
Allium oleraceum	Allium oleraceum	Kish (2016)	40	5x	UKR	Ukraine: Transcarpathian Lowland, Volcanic hills, Mt. Klynovetska Hora, north of the village of Okli Hegy (Vynohradiv district), grassy southern slope	48.0175	23.05444444
Allium oleraceum	Allium oleraceum	Kish (2016)	40	5x	UKR	Ukraine: Transcarpathian Lowland, Volcanic hills, Mt. Chorna Hora near Vynohradiv, southern slope, steppe grassland site	48.13861111	23.06833333
Allium oleraceum	Allium oleraceum	Duchoslav et al. (2010)	40	5x	CZE	Czech Republic, Jevíčko: mesic Arrhenatherum meadow	49.63416667	16.7375
Allium oleraceum	Allium oleraceum	Duchoslav et al. (2010)	32	4x	CZE	Czech Republic, Račice: the ravine forests round the castle, tree layer invaded by Robinia pseudacacia	49.27555556	16.86861111
Allium oleraceum	Allium oleraceum	Duchoslav et al. (2010)	48	6x	CZE	Czech Republic, Otaslavice: Robinia stands near the field margin, 1km N of the village	49.39527778	17.0725
Allium oleraceum	Allium oleraceum	Duchoslav et al. (2010)	40	5x	CZE	Czech Republic, Bošovice: S margin of the village, broad-leaved dry grasslands	49.0463639	16.8428308
Allium oleraceum	Allium oleraceum	Duchoslav et al. (2010)	32	4x	CZE	Czech Republic, Milovice: oak-hornbeam forest, 1.5 km ESE of the village	48.84611111	16.71305556
Allium oleraceum	Allium oleraceum	Duchoslav et al. (2010)	48	6x	CZE	Czech Republic, Rataje: ditch with mesic scrub, close to road to Nětčice	49.26527778	17.33083333
Allium oleraceum	Allium oleraceum	Duchoslav et al. (2010)	40	5x	CZE	Czech Republic, Lísky u Křoměříže: Nature reservation Oulehla, broad-leaved dry grasslands a adjoining mesic shrubs	49.17472222	17.21194444
Allium oleraceum	Allium oleraceum	Duchoslav et al. (2010)	32	4x	CZE	Czech Republic, Syrovín: 1 km N of the village, mesic Arrhenatherum meadow invaded by mesic scrub, on the slope invaded by Robinia pseudacacia	49.02944444	17.26833333
Allium oleraceum	Allium oleraceum	Duchoslav et al. (2010)	48	6x	CZE	Czech Republic, Hostěradice: sand stone quarry between the village Hostěradice and Miroslav, invaded by Robinia stands	48.94638889	16.28166667
Allium oleraceum	Allium oleraceum	Duchoslav et al. (2010)	40	5x	CZE	Czech Republic, Odry: 3 km SE of the village, the margin of oak-hornbeam forest	49.64694444	17.85416667
Allium oleraceum	Allium oleraceum	Duchoslav et al. (2010)	32	4x	CZE	Czech Republic, Široká Niva: 0.5 km SE of the village, the slope under the road with mesic Arrhenatherum meadow	50.05166667	17.47861111
Allium oleraceum	Allium oleraceum	Duchoslav et al. (2010)	32	4x	CZE	Czech Republic, Libníkovice: oak-hornbeam forest with ruderal vegetation near the farm building	50.24888889	15.99361111
Allium oleraceum	Allium oleraceum	Duchoslav et al. (2010)	48	6x	CZE	Czech Republic, Branná: rock-face along the main road in the village	50.15194444	17.01027778
Allium oleraceum	Allium oleraceum	Duchoslav et al. (2010)	40	5x	CZE	Czech Republic, Oldříš: 0.5 km SE of the railway-station Oldříš, balk near the arable field	49.73166667	16.1875
Allium oleraceum	Allium oleraceum	Duchoslav et al. (2010)	48	6x	CZE	Czech Republic, Srbsko: on the S village margin, the Koda valley, wet oak-hornbeam to alluvial forest	49.9325	14.12527778
Allium oleraceum	Allium oleraceum	Duchoslav et al. (2010)	40	5x	CZE	Czech Republic, Nová Lhota: 0.3 km W of the church, former alley with mesic scrub, field margin	49.88333333	15.29638889
Allium oleraceum	Allium oleraceum	Duchoslav et al. (2010)	40	5x	CZE	Czech Republic, Malé Březno: 0.5 km E of the village, rock-outcrops with narrow-leaved dry grassland above the valley of the brook	50.67111111	14.17666667
Allium oleraceum	Allium oleraceum	Duchoslav et al. (2010)	32	4x	CZE	Czech Republic, Lazsko: 1 km S of the diversion to the village of Ostrov, small hills between fields with sparse stands of mesic shrubs	49.6175	14.00083333
Allium oleraceum	Allium oleraceum	Duchoslav et al. (2010)	48	6x	CZE	Czech Republic, Dolní Bělá: Berg hill, mesic grassland and field margin	49.89888889	13.27222222
Allium oleraceum	Allium oleraceum	Duchoslav et al. (2010)	40	5x	CZE	Czech Republic, Přibylov: on the SW village margin, sliding chalk slopes with broad-leaved dry grassland	49.85972222	15.98166667
Allium oleraceum	Allium oleraceum	Duchoslav et al. (2010)	32	4x	CZE	Czech Republic, Slatinice: 1 km W of the church in the village, Robinia stands in the valley of the brook and adjacent grassland	49.56055556	17.08861111
Allium oleraceum	Allium oleraceum	Fialová (1996)	40	5x	CZE	Czech Republic, Praha - Zbraslav: slopes of navigation of the Vltava RIver	49.98	14.39611111
Allium oleraceum	Allium oleraceum	Fialová (1996)	40	5x	CZE	Czech Republic, Rešov: forest edge	49.88194444	17.21444444
Allium oleraceum	Allium oleraceum	Fialová (1996)	48	6x	CZE	Czech Republic, Bělkovice: along brook Trusovka 150 m N of the village	49.67444444	17.33888889
Allium oleraceum	Allium oleraceum	Fialová (1996)	40	5x	CZE	Czech Republic, Hlubočky: shrubs along forest edge, 200 m NE of the church	49.61888889	17.40444444
Allium oleraceum	Allium oleraceum	Fialová (1996)	40	5x	CZE	Czech Republic, Kovákov u Mariánského údolí: shrubs along road to Mrsklesy	49.60694444	17.39805556
Allium oleraceum	Allium oleraceum	Fialová (1996)	40	5x	CZE	Czech Republic, Čechy pod Kosířem: forest margin at the foothill of the Velký Kosíř hill, 500 m W of the village	49.54833333	17.04305556
Allium oleraceum	Allium oleraceum	Fialová (1996)	32	4x	CZE	Czech Republic, Čechy pod Kosířem: forest margin above castle	49.55027778	17.03861111
Allium oleraceum	Allium oleraceum	Fialová (1996)	40.48	5x+6x	CZE	Czech Republic, Měrotín: road ditch 250 m from the quarry	49.69805556	17.00277778
Allium oleraceum	Allium oleraceum	Fialová (1996)	48	6x	CZE	Czech Republic, Náměšť na Hané: alley from the village to the castle	49.6	17.06333333
Allium oleraceum	Allium oleraceum	Fialová (1996)	48	6x	CZE	Czech Republic, Plumlov: Čubernice, shrubs 1000 m NW of the village	49.47444444	17.02111111
Allium oleraceum	Allium oleraceum	Fialová (1996)	40	5x	CZE	Czech Republic, Slatinice: shrubs along path to the Malý Kosíř hill	49.56222222	17.08833333
Allium oleraceum	Allium oleraceum	Fialová (1996)	40	5x	CZE	Czech Republic, Kojátky: road ditch 1200 m W of the village	49.17333333	17.01388889
Allium oleraceum	Allium oleraceum	Fialová (1996)	48	6x	CZE	Czech Republic, Terešov: Robinia pseudoacacia forest near the old quarry	49.24666667	17.01472222
Allium oleraceum	Allium oleraceum	Fialová (1996)	48	6x	CZE	Czech Republic, Bohuňovice: Robinia pseudoacacia forest near the sewage works	49.65833333	17.27777778
Allium oleraceum	Allium oleraceum	Fialová (1996)	40.48	5x+6x	CZE	Czech Republic, Tovačov: Robinia pseudoacacia forest 40 m from the Skašovický pond	49.42361111	17.29916667
Allium oleraceum	Allium oleraceum	Fialová (1996)	40	5x	CZE	Czech Republic, Brno - Kohoutky: Robinia shrubs	49.1975	16.54
Allium oleraceum	Allium oleraceum	Fialová (1996)	40	5x	CZE	Czech Republic, Lísky: Strabišov, field margin	49.17138889	17.21527778
Allium oleraceum	Allium oleraceum	Fialová (1996)	40	5x	CZE	Czech Republic, Střílky: road ditch 200 m from the old quarry	49.13722222	17.20555556
Allium oleraceum	Allium oleraceum	Fialová (1996)	48	6x	CZE	Czech Republic, Stupava: forest margin and pasture, 300 m SW of the village	49.11027778	17.24166667
Allium oleraceum	Allium oleraceum	Fialová (1996)	40.48	5x+6x	CZE	Czech Republic, Halenkovice: Robinia pseudoacacia forest near the road to Napajedla, 50 m of the village	49.1725	17.48777778
Allium oleraceum	Allium oleraceum	Duchoslav et al. (2010)	32	4x	CZE	Czech Republic, Blatnička: dry grassland on slopes above village	48.944224	17.511834
Allium oleraceum	Allium oleraceum	Šafářová et al. (2011)	FCM	4x	SVK	Slovakia, Banské (Vranov n. T.): 1.5 km SW of the village Banské, scrub along the road to Herlany village	48.82	21.55833
Allium oleraceum	Allium oleraceum	Šafářová et al. (2011)	FCM	5x	SVK	Slovakia, Gemerský Jablonec (Fiĺakovo): 0.8 km WNW of the village, S slope of the Matrač hill, Prunus spinosa scrub	48.18333	19.96667
Allium oleraceum	Allium oleraceum	Šafářová et al. (2011)	FCM	5x	SVK	Slovakia, Rolincová: ESE of the village, W and SW slope of the Lysica hill, dry grasslands, forest and scrub margin	48.83694	17.83139
Allium oleraceum	Allium oleraceum	Šafářová et al. (2011)	FCM	5x	SVK	Slovakia, Trenčianské Teplice: NE of the village, dry forest margin and rocks along the road	48.9	18.16667
Allium oleraceum	Allium oleraceum	Šafářová et al. (2011)	FCM	5x+6x	SVK	Slovakia, Pezinok: abandoned orchards and vineyards above the village close to the hospital	48.31361	17.25381
Allium oleraceum	Allium oleraceum	Šafářová et al. (2011)	FCM	5x	SVK	Slovakia, Svätý Jur: abandoned orchard invaded by scrub above the village and secondary Robinia pseudacacia forest between the vineyard	48.25111	17.20472
Allium oleraceum	Allium oleraceum	Šafářová et al. (2011)	FCM	5x	SVK	Slovakia, Svätý Jur: abandoned vineyards above the village	48.25	2024-02-17
Allium oleraceum	Allium oleraceum	Šafářová et al. (2011)	FCM	5x	SVK	Slovakia, Svätý Jur: forest under the Hájná hora hill above the village, acidophilous oak-hornbeam forest with Quercus sp., Festuca ovina, Luzula luzuloides	48.25	17.18333
Allium oleraceum	Allium oleraceum	Duchoslav et al. (2020)	FCM	5x	HUN	Hungary, Nadap: 200 m N of the village, the oak-hornbeam forest margin along the road	47.26222	18.605
Allium oleraceum	Allium oleraceum	Duchoslav et al. (2020)	FCM	3x	HUN	Hungary, Alcsútdoboz: 4 km SW of the village, oak-hornbeam forest margin invaded by Robinia pseudacacia	47.4	18.56667
Allium oleraceum	Allium oleraceum	Šafářová et al. (2011)	FCM	4x	SVK	Slovakia, Žemberovce: Šťavnické vrchy mountains, 1 km S of the Tlstý Vrch settlement, oak-hornbeam forest along the road and rocks bushed by mesic scrub	48.27944	18.79667
Allium oleraceum	Allium oleraceum	Šafářová et al. (2011)	FCM	5x	SVK	Slovakia, Gondovo, Svätý Urban: 1 km NNW of the Gondovo village, balk between the vineyards under the grove	48.29778	18.6575
Allium oleraceum	Allium oleraceum	Šafářová et al. (2011)	FCM	5x	SVK	Slovakia, Tehovská Breznica: 1,2 km SSW of the railway-station, rock-outcrops with narrow-leaved dry grassland	48.37417	18.59328
Allium oleraceum	Allium oleraceum	Šafářová et al. (2011)	FCM	5x	SVK	Slovakia, Štitáre: young ash-alder forest and oak-hornbeam forest above the village	48.35458	18.1565
Allium oleraceum	Allium oleraceum	Šafářová et al. (2011)	FCM	5x	SVK	Slovakia, Radošina: on the SW village margin, balk and road margin	48.54972	17.93
Allium oleraceum	Allium oleraceum	Šafářová et al. (2011)	FCM	5x+6x	SVK	Slovakia, Chocholná: 300 m NE of the village, above the parking-site, shrubs along the road	48.87417	17.95686
Allium oleraceum	Allium oleraceum	Šafářová et al. (2011)	FCM	4x	SVK	Slovakia, Jablonné: 1.5 km S of the village, Suľovské skály, margin of pine-wood forest and field margin bushed by Prunus spinosa	49.17683	18.57469
Allium oleraceum	Allium oleraceum	Šafářová et al. (2011)	FCM	4x+5x	SVK	Slovakia, Nitranské Pravno: 1.5 km E of the village along the road number 519, Prunus spinosa scrub invaded by Robinia pseudacacia under the road, chalk rocks covered by mesic scrub	48.87717	18.65417
Allium oleraceum	Allium oleraceum	Šafářová et al. (2011)	FCM	5x	SVK	Slovakia, Banská Bystrica: N margin of the city, forest above the gas station Slovnaft company	48.78028	19.12361
Allium oleraceum	Allium oleraceum	Šafářová et al. (2011)	FCM	5x	SVK	Slovakia, Velká Luka: Robinia pseudacacia grove between the field and road	48.61667	19.16917
Allium oleraceum	Allium oleraceum	Šafářová et al. (2011)	FCM	4x	SVK	Slovakia, Pstruša: 1.2 km E of the village, former andesite quarry, rocky ground with semidry grasslands and oak-hornbeam forest	48.55014	19.33122
Allium oleraceum	Allium oleraceum	Šafářová et al. (2011)	FCM	5x	SVK	Slovakia, Teplý Vrch: 200 m W of the village, Malá obora reservation, oak-hornbeam forest and oak-hornbeam forest margin	48.46775	20.08958
Allium oleraceum	Allium oleraceum	Šafářová et al. (2011)	FCM	4x+5x+6x	SVK	Slovakia, Plešivec: 300 m W of the village, road margin invaded by Robinia pseudacacia	48.53778	20.40694
Allium oleraceum	Allium oleraceum	Šafářová et al. (2011)	FCM	5x	SVK	Slovakia, Helcmanovce: E margin of the village, slopes with Corylus avellana scrub	48.83189	20.87911
Allium oleraceum	Allium oleraceum	Šafářová et al. (2011)	FCM	4x+5x	SVK	Slovakia, Velký Šaryš: Šaryšský hradných vrch reservation, oak-hornbeam forest under the castle, SW slopes, eruptive rocks	49.04972	21.18056
Allium oleraceum	Allium oleraceum	Duchoslav et al. (2020)	FCM	5x	HUN	Hungary, Kismorágy: road margin close to the grade crossing	46.22986	18.64992
Allium oleraceum	Allium oleraceum	Duchoslav et al. (2020)	FCM	5x	HUN	Hungary, Mecseknádasd: 400 m E of the crossing to Ofalu village, oak-hornbeam forest	46.22833	18.48278
Allium oleraceum	Allium oleraceum	Duchoslav et al. (2020)	FCM	5x	HUN	Hungary, Apatvarasd: 3 km W of the village, oak-hornbeam forest along the road no. 6 in the direction of Pecs	46.19167	18.45167
Allium oleraceum	Allium oleraceum	Duchoslav et al. (2020)	FCM	5x	HUN	Hungary, Szentbalázs: 1 km SE of the village, margin of the oak forest along the road	46.31361	17.91611
Allium oleraceum	Allium oleraceum	Duchoslav et al. (2020)	FCM	5x	HUN	Hungary, Igal: 2 km N of the village, oak forest margin along the road and road ditch	46.56917	17.93306
Allium oleraceum	Allium oleraceum	Duchoslav et al. (2020)	FCM	5x	HUN	Hungary, Czerszegtomaj: 1 km N of the village, margin of the Robinia pseudacacia forest and road ditch, dolomitic substrate	46.8	17.20667
Allium oleraceum	Allium oleraceum	Duchoslav et al. (2020)	FCM	3x	HUN	Hungary, Gyulafirátót: close to the grade crossing to Györ direction, oak forest and road ditch	47.17389	17.93472
Allium oleraceum	Allium oleraceum	Duchoslav et al. (2020)	FCM	6x	NLD	Netderlands, Wageningen: S margin of the village, dry grassland of the Wageningse Berg hill	51.96667	5.683333
Allium oleraceum	Allium oleraceum	Duchoslav et al. (2020)	FCM	5x	HUN	Hungary, Czesnek: limestone hill of the Czesnek castle, shrubs covering limestone rocks	47.35097	17.88294
Allium oleraceum	Allium oleraceum	Duchoslav et al. (2020)	FCM	4x+5x	AUT	Austria, Dürnkrut: 200 m S of the village, alluvial forest, mesic Arrhenaherum meadow margin and along the forest road	48.46306	16.85778
Allium oleraceum	Allium oleraceum	Duchoslav et al. (2020)	FCM	4x+5x	AUT	Austria, Marchegg: 1.5 km NW of the village, mesic Arrhenatherum meadow along the road (road ditch)	48.28444	16.88694
Allium oleraceum	Allium oleraceum	Duchoslav et al. (2020)	FCM	4x+5x	AUT	Austria, Jois: 100 m of the village, Prunus spinosa scrub invaded by Robinia pseudacacia, on the stones pile collected from the field	47.96583	16.80528
Allium oleraceum	Allium oleraceum	Duchoslav et al. (2020)	FCM	5x	AUT	Austria, Sieggraben: in the village, slope under the field above the road	48.65194	16.37939
Allium oleraceum	Allium oleraceum	Duchoslav et al. (2020)	FCM	5x	AUT	Austria, Bernstein: 1.5 km E of the village, forest margin above the road	47.40806	16.27306
Allium oleraceum	Allium oleraceum	Duchoslav et al. (2020)	FCM	4x+5x+6x	AUT	Austria, Pinggau: 0.5 km N of the village, forest margin between the fields with broad-leaved trees	47.45556	16.07083
Allium oleraceum	Allium oleraceum	Duchoslav et al. (2020)	FCM	6x	AUT	Austria, Grimmenstein: broad-leaved forest invaded by Robinia pseudacacia, on the slope under the pasture above the road	47.61667	16.12083
Allium oleraceum	Allium oleraceum	Duchoslav et al. (2020)	FCM	4x	AUT	Austria, Günselsdorf: S margin of the village, alluvial forest along the park	47.94022	16.25706
Allium oleraceum	Allium oleraceum	Duchoslav et al. (2020)	FCM	4x+5x	AUT	Austria, Afing: 1.5 km E of the village, semi-dry grasslands along the road	48.22164	15.58717
Allium oleraceum	Allium oleraceum	Duchoslav et al. (2020)	FCM	5x	AUT	Austria, Aggsbach Dorf: 0.5 km E of the village, acidophilous oak forest margin and road ditch close to the forest	48.291	15.42286
Allium oleraceum	Allium oleraceum	Duchoslav et al. (2020)	FCM	5x	AUT	Austria, Melk: 0.5 km NE of the village, solitary rock above the Danube river, habitat with Sesleria albicans	48.23417	15.35222
Allium oleraceum	Allium oleraceum	Duchoslav et al. (2020)	FCM	4x+5x	AUT	Austria, Hirschenau: dry road verge along the route No. 3 along the Danube river, 900 m NW of the village	48.21167	14.95722
Allium oleraceum	Allium oleraceum	Duchoslav et al. (2020)	FCM	5x	AUT	Austria, Gmunden: small forest above the road in the city centre	47.91972	13.80694
Allium oleraceum	Allium oleraceum	Duchoslav et al. (2020)	FCM	5x+6x	AUT	Austria, Krenglbach: 2 km N of the village above the road number 141, grassland invaded by Ligustrum	48.22139	13.95444
Allium oleraceum	Allium oleraceum	Duchoslav et al. (2020)	FCM	5x	AUT	Austria, Dietmanns: 50 m SW of the village, sliding slope above the road with Pinus sylvestris invaded by Robinia pseudacacia	48.57083	14.97639
Allium oleraceum	Allium oleraceum	Duchoslav et al. (2020)	FCM	5x	AUT	Austria, Ramsau: 2 km W of the village, Prunus spinosa scrub along the field path	48.64236	15.46417
Allium oleraceum	Allium oleraceum	Duchoslav et al. (2020)	FCM	5x	AUT	Austria, Ziersdorf: NE margin of the village, Robinia pseudacacia forest and road ditch	48.53222	15.93583
Allium oleraceum	Allium oleraceum	Duchoslav et al. (2020)	FCM	5x	POL	Poland, Kietrz: SW of the village, 200 m of the road, W slope with mixed broad-leaved forest	50.07	17.98361
Allium oleraceum	Allium oleraceum	Duchoslav et al. (2020)	FCM	5x	POL	Poland, Kietrz, Gora Gibsova: broad-leaved dry grassland, slope with the S orientation	50.05547	17.99081
Allium oleraceum	Allium oleraceum	Duchoslav et al. (2020)	FCM	4x+5x	POL	Poland, Gory Mokre: 3 km SW of the village, Stepowy Murawy reservation, dry grassland along the road, sandy substrate	51.00667	19.92361
Allium oleraceum	Allium oleraceum	Duchoslav et al. (2020)	FCM	5x	POL	Poland, Stojewsko: 0.5 km S of the village, abandoned quarry along the road, dry grassland overgrown by Prunus spinosa	50.90208	20.14383
Allium oleraceum	Allium oleraceum	Duchoslav et al. (2020)	FCM	5x	POL	Poland, Jeziorko: 1 km SE of the village, slopes between grasslands with broad-leaved forest near the road	50.88972	21.04028
Allium oleraceum	Allium oleraceum	Duchoslav et al. (2020)	FCM	4x+5x	POL	Poland, Stopnica: S margin of the village, Prunus spinosa scrub at the field margin	50.435	20.93556
Allium oleraceum	Allium oleraceum	Duchoslav et al. (2020)	FCM	5x	POL	Poland, Klonów: Stepowy Dąbie reservation, broad-leaved dry grassland and oak-hornbeam forest above the quarry	50.34028	20.18056
Allium oleraceum	Allium oleraceum	Duchoslav et al. (2020)	FCM	5x	POL	Poland, Kraków: W margin of the town, slopes above the road number 780, mesic Arrhenatherum meadow a scrub	50.04139	19.83917
Allium oleraceum	Allium oleraceum	Duchoslav et al. (2020)	FCM	5x+6x	POL	Poland, Gostyń: 1 km E of the town, along the road to Jarocin, broad-leaved forest on sandy substrate	51.88333	17.04806
Allium oleraceum	Allium oleraceum	Duchoslav et al. (2020)	FCM	5x	POL	Poland, Mosina: 2 km NE of the village,on the slope below the road number 431, moist forest above the river cuttof, sandy substrate	52.24083	16.91361
Allium oleraceum	Allium oleraceum	Duchoslav et al. (2020)	FCM	5x	POL	Poland,P rzyborów: 1.5 km NE of the village, oak forest on the sandy substrate, mixed broad-leaved forest with Quercus, Betula and Robinia pseudacacia	51.81028	15.78556
Allium oleraceum	Allium oleraceum	Duchoslav et al. (2020)	FCM	4x+6x	POL	Poland, Żerkowice: field margin above the road in the village	51.15583	15.56611
Allium oleraceum	Allium oleraceum	Duchoslav et al. (2020)	FCM	5x	POL	Poland, Wojciechów: 2 km S of the village, road margin, Fraxinus excelsior alley	50.97222	15.56333
Allium oleraceum	Allium oleraceum	Šafářová et al. (2011)	FCM	4x+5x	SVK	Slovakia, Vinné: Vihorlat mountain, S slope of the Vinianský hill with Vinianský castle, NW of the village (near the tourist path)	48.81722	21.94472
Allium oleraceum	Allium oleraceum	Šafářová et al. (2011)	FCM	4x	SVK	Slovakia, Kvetnica: Hranovnická dubina reservation close to the road to Dubina village, 200 m E of the quarry, thermophilic oak-hornbeam forest and rocks along the margin of the forest	49.00722	20.28639
Allium oleraceum	Allium oleraceum	Šafářová et al. (2011)	FCM	4x	SVK	Slovakia, Liptovský Hrádok: 1 km W of the village, margin of the forest road above the Váh river, under the rocks	49.0375	19.70111
Allium oleraceum	Allium oleraceum	Šafářová et al. (2011)	FCM	4x	SVK	Slovakia, Podbiel: W of the village, pasture on the slope above the village	49.31306	19.49917
Allium oleraceum	Allium oleraceum	Šafářová et al. (2011)	FCM	4x	SVK	Slovakia, Dedinky (u Popradu): between the village and Priehrada hotel, the road ditch	48.86472	20.38417
Allium oleraceum	Allium oleraceum	Duchoslav et al. (2020)	FCM	5x	FRA	France, Avolsheim: 100 m WNW of the village, broad-leaved dry grassland and field margins, invaded by ruderal vegetation, between the roads	48.56333	7.496111
Allium oleraceum	Allium oleraceum	Duchoslav et al. (2020)	FCM	6x	FRA	France, Les Reisses: 2 km NE of the Dommartin les Cuiseoux, 0.5 km E of the village, road ditch and wet pasture near the road crossing	46.51528	5.288056
Allium oleraceum	Allium oleraceum	Duchoslav et al. (2020)	FCM	6x	FRA	France, Cour-et-Buis: 5 km W of the village, rocky margin of the pasture	45.43444	4.946944
Allium oleraceum	Allium oleraceum	Duchoslav et al. (2020)	FCM	4x	FRA	France, La Palud-sur-Verdon: grassland between the lucerne fields near the village	43.78194	6.344444
Allium oleraceum	Allium oleraceum	Duchoslav et al. (2020)	FCM	4x+5x	FRA	France, Le Collet-de-Dèze: 4 km E of the village, margin of the secondary Robinia pseudacacia forest along the road to Mende town, two microlocalities at 100 m distance	44.25139	3.962222
Allium oleraceum	Allium oleraceum	Duchoslav et al. (2020)	FCM	5x	FRA	France, Verrières: 2 km W of the village, rock-outcrops above the road number D996 and rocky margin of the road	45.57333	2024-06-03
Allium oleraceum	Allium oleraceum	Duchoslav et al. (2020)	FCM	5x	ITA	Italy, Massone: S margin of the Massone climbing area (settore A), olive orchard	45.92861	10.90194
Allium oleraceum	Allium oleraceum	Duchoslav et al. (2020)	FCM	5x	ITA	Italy, Nago: 1 km W of the village, broad-leaved forest and scrub, near vineyard	45.86667	10.88333
Allium oleraceum	Allium oleraceum	Duchoslav et al. (2020)	FCM	5x	GBR	Great Britain, Ingleton: Yorkshire shire, 3 km NE of the village, pasture on chalk rocks, outcrops and debris under the rocks	54.16667	-2.43333
Allium oleraceum	Allium oleraceum	Duchoslav et al. (2020)	FCM	5x	GBR	Great Britain, Ingleton: Yorkshire shire, 0.5 km SW of the village, alluvial forest along the Greta river	54.14861	-2.48222
Allium oleraceum	Allium oleraceum	Duchoslav et al. (2020)	FCM	4x+5x	AUT	Austria, Piringsdorf: 1 km NE of the village, oak-hornbeam forest on the steep slope above the road number 50, unstable ground cover	47.45833	16.44056
Allium oleraceum	Allium oleraceum	Duchoslav et al. (2020)	FCM	5x	AUT	Austria, Burg: 1 km SW of the village, transition between the oak-hornbeam forest and alluvial forest along the Pinka river	47.205	16.39722
Allium oleraceum	Allium oleraceum	Duchoslav et al. (2020)	FCM	5x	HUN	Hungary, Nagymákfa: above the village, secondary Robinia pseudacacia forest with Corylus avellana (former oak-hornbeam forest)	47.03333	16.75
Allium oleraceum	Allium oleraceum	Duchoslav et al. (2020)	FCM	5x	HUN	Hungary, Alsóújlak: above the village, field margins between the vineyards	47.07639	16.85
Allium oleraceum	Allium oleraceum	Duchoslav et al. (2020)	FCM	5x	HUN	Hungary, Zalabér: 2 km E of the village, near the road to Zalaszentgrót, road margin with Robinia pseudacacia, along the vineyard	46.97361	17.05083
Allium oleraceum	Allium oleraceum	Duchoslav et al. (2020)	FCM	5x	HUN	Hungary, Muraszemenye: above the road to Kischeli village, scrub between the vineyards near the forest margin	46.48306	16.65639
Allium oleraceum	Allium oleraceum	Duchoslav et al. (2020)	FCM	5x	SVN	Slovenia, Dobrovník: 1,5 km NW of the village, road margin near the vineyard invaded by Robinia pseudacacia	46.66139	16.32806
Allium oleraceum	Allium oleraceum	Duchoslav et al. (2020)	FCM	5x	SVN	Slovenia, Gornja Radgona: village margin above the road to Maribor, margin of the secondary Robinia pseudacacia forest	46.68083	15.97667
Allium oleraceum	Allium oleraceum	Duchoslav et al. (2020)	FCM	6x	DEU	Germany, Cham: 2 km S of the town, field margin, aprtly overgrown by trees along the road number 20	49.19722	12.65694
Allium oleraceum	Allium oleraceum	Duchoslav et al. (2020)	FCM	5x	DEU	Germany, Usterling: broad-leaved forest above the village, above the Nature reservation Wachsender Felser	48.66222	12.64944
Allium oleraceum	Allium oleraceum	Duchoslav et al. (2020)	FCM	5x+6x	DEU	Germany, Haag an der Amper: E of the village, ravine forest above the road	48.45972	11.84028
Allium oleraceum	Allium oleraceum	Duchoslav et al. (2020)	FCM	5x+6x	DEU	Germany, Riedlingen: 3 km WNW of the village, Österberg hill, broad-leaved dry grassland invaded by scrub and field margins	48.1575	9.441667
Allium oleraceum	Allium oleraceum	Duchoslav et al. (2020)	FCM	5x	DEU	Germany, Sigmaringen: 4 km W of the village, the valley of Danube river, road margin composed by chalk debrits	48.07667	9.159722
Allium oleraceum	Allium oleraceum	Duchoslav et al. (2020)	FCM	5x	DEU	Germany, Jungingen: abandoned orchard invaded by mesic scrub	48.32583	9.049167
Allium oleraceum	Allium oleraceum	Duchoslav et al. (2020)	FCM	5x	DEU	Germany, Kiebingen: 1 km SW of the village, orchard with mesic grassland	48.46583	8.960556
Allium oleraceum	Allium oleraceum	Duchoslav et al. (2020)	FCM	5x	DEU	Germany, Gutenberg: SE margin of the village, above the road number 465, rock-outcrops and debris	48.53317	5311-09-01
Allium oleraceum	Allium oleraceum	Duchoslav et al. (2020)	FCM	5x	DEU	Germany, Deggingen: road number 466 to Geislingen village, abandoned orchard and mesic grassland invaded by scrub	48.60889	9.748333
Allium oleraceum	Allium oleraceum	Duchoslav et al. (2020)	FCM	5x	DEU	Germany, Lauterburg: valley of the brook between Bartholomä and Lauterburg villages, slope with mesic grassland	48.77694	9.985278
Allium oleraceum	Allium oleraceum	Duchoslav et al. (2020)	FCM	5x	DEU	Germany, Heidenheim: from the village to the direction of the Westheim, field margin	49.01	10.73889
Allium oleraceum	Allium oleraceum	Duchoslav et al. (2020)	FCM	5x	DEU	Germany, Heidenheim: road margin with the mesic scrub in the village	49.01958	10.74294
Allium oleraceum	Allium oleraceum	Duchoslav et al. (2020)	FCM	5x	DEU	Germany, Abenbeg: under the castle in the village, margin of the forest road	49.24389	9625-10-01
Allium oleraceum	Allium oleraceum	Duchoslav et al. (2020)	FCM	6x	DEU	Germany, Oberoderwitz: Hutberg hill above the village, oak-hornbeam forest on the hilltop	50.96083	14.68972
Allium oleraceum	Allium oleraceum	Duchoslav et al. (2020)	FCM	5x	DEU	Germany, Gröbern: 1,5 km NE of the village, above the railway, slope with broad-leaved dry grasslands invaded by mesic scrub and Robinia pseudacacia	51.19639	13.53083
Allium oleraceum	Allium oleraceum	Duchoslav et al. (2020)	FCM	5x	DEU	Germany, Wettaburg: 100 m W of the village margin, slope with mesic grassland between the pastures	51.09472	11.83472
Allium oleraceum	Allium oleraceum	Duchoslav et al. (2020)	FCM	5x	DEU	Germany, Klosterhäseler: 800 m N of the village, broad-leaved dry grassland above the road to Burkersroda	51.17139	11.61361
Allium oleraceum	Allium oleraceum	Duchoslav et al. (2020)	FCM	4x	DEU	Germany, Rastenberg: 2 km NNW of the village, mesic scrub above the road, along the brook	51.18972	11.40167
Allium oleraceum	Allium oleraceum	Duchoslav et al. (2020)	FCM	5x	DEU	Germany, Rottleben: 1.5 km NNE of the village, slopes with broad-leaved dry grassland	51.37222	2024-06-11
Allium oleraceum	Allium oleraceum	Duchoslav et al. (2020)	FCM	5x	DEU	Germany, Hilkerode: W margin of the village, margin of the road and Robinia pseudacacia forest	51.56194	2024-03-10
Allium oleraceum	Allium oleraceum	Duchoslav et al. (2020)	FCM	4x+5x	DEU	Germany, Lödderitz: 0.5 km NW of the village, wet oak-hornbeam forest	51.89	11.94639
Allium oleraceum	Allium oleraceum	Šafářová et al. (2011)	FCM	4x+5x	SVK	Slovakia, Vyšná Pokoradz: 1 km E of the village, mesic scrub on the pasture, south of the Pokoradské jazierka	48.41972	20.03278
Allium oleraceum	Allium oleraceum	Šafářová et al. (2011)	FCM	5x	SVK	Slovakia, Ostrany: 100 m N of the village margin, slope above the road	48.49611	20.04611
Allium oleraceum	Allium oleraceum	Šafářová et al. (2011)	FCM	5x	SVK	Slovakia, Drienčany: N of the village, Drienčanský karst area, Holý vrch hill	48.48972	20.06083
Allium oleraceum	Allium oleraceum	Šafářová et al. (2011)	FCM	4x	SVK	Slovakia, Drienčany: occasionally flooding vegetation around Drienčanské krasové jazierko, W of the village	48.48306	20.06333
Allium oleraceum	Allium oleraceum	Šafářová et al. (2011)	FCM	4x	SVK	Slovakia, Hostišovce: 2.5 km SE of the village, steppe vegetation on the slope, surrounded by the forest	48.49083	20.14583
Allium oleraceum	Allium oleraceum	Šafářová et al. (2011)	FCM	5x	SVK	Slovakia, Gemerské Dehtáre: 1 km N of the village, steppe slope overgrown by Robinia pseudacacia forest	48.25889	20.04167
Allium oleraceum	Allium oleraceum	Šafářová et al. (2011)	FCM	5x	SVK	Slovakia, Širkovce: E of the Horka elevation point, Širkovské sedlo valley, steppe vegetation	48.28222	20.06361
Allium oleraceum	Allium oleraceum	Duchoslav et al. (2020)	FCM	5x	DNK	Denmark, Bornholm island: NW part of the island, slope under the Hammershus castle, dry grasslands	55.27056	14.7575
Allium oleraceum	Allium oleraceum	Duchoslav et al. (2020)	FCM	5x	DNK	Denmark, Bornholm island: SE part of the island, between the Pedersker and Dueodde villages, flood-plain forest near the Slusegårds Vandmølle watermill	55.00111	14.99722
Allium oleraceum	Allium oleraceum	Duchoslav et al. (2020)	FCM	5x	HUN	Hungary, Pápakovácsi: margin of the village, secondary Robinia pseudacacia forest above the road	47.26139	17.48333
Allium oleraceum	Allium oleraceum	Duchoslav et al. (2020)	FCM	5x	HUN	Hungary, Regöly: scrub at the edge of grassland	46.56667	18.38333
Allium oleraceum	Allium oleraceum	Duchoslav et al. (2020)	FCM	3x+5x	HUN	Hungary, Kurd: 2 km SE of the village, margin of the oak-hornbeam forest and oak-hornbeam forest invaded by Robinia pseudacacia	46.43	18.32333
Allium oleraceum	Allium oleraceum	Duchoslav et al. (2020)	FCM	5x	HRV	Croatia, Klokočevci: NE of the village, alluvial forest, margin of the forest road	45.60056	18.13083
Allium oleraceum	Allium oleraceum	Duchoslav et al. (2020)	FCM	5x	HRV	Croatia, Našice: SW of the village, 100 m NNE of the quarry, the margin of the ravine forest above the road	45.45667	18.04111
Allium oleraceum	Allium oleraceum	Duchoslav et al. (2020)	FCM	5x	HRV	Croatia, Vukovar: in the city centre, scrub under the church above the road to Ilok	45.34694	19.00667
Allium oleraceum	Allium oleraceum	Duchoslav et al. (2020)	FCM	5x	HUN	Hungary, Döbrököz: along the road to Kurd village, secondary Robinia pseudacacia forest	46.44611	18.25889
Allium oleraceum	Allium oleraceum	Šafářová et al. (2011)	FCM	5x	SVK	Slovakia, Svätý Peter: Kurta hill, secondary Robinia pseudacacia forest and oak-hornbeam forest	47.83083	18.29222
Allium oleraceum	Allium oleraceum	Duchoslav et al. (2020)	FCM	4x	HUN	Hungary, Szécsény: 1 km N of the village, road number 22 to Salgátarjáh direction, former dry grassland, mesic scrub invaded by Robinia pseudacacia forest	48.0938	19.53147
Allium oleraceum	Allium oleraceum	Duchoslav et al. (2020)	FCM	3x	HUN	Hungary, Szúcs: mesic scrub along dry grassland above the road	48.05056	20.23417
Allium oleraceum	Allium oleraceum	Duchoslav et al. (2020)	FCM	5x	SVK	Slovakia, Uzovská Panica: mesic scrub invaded by Robinia pseudacacia above the road to the village, 1.8 km NE of the village Bakta	48.40028	20.115
Allium oleraceum	Allium oleraceum	Šafářová et al. (2011)	FCM	5x	SVK	Slovakia, Hostišovce: N of the village, steep rocky slopes of the Veľká Lysá hill above the village	48.50331	20.1205
Allium oleraceum	Allium oleraceum	Šafářová et al. (2011)	FCM	4x+5x	SVK	Slovakia, Brezno: 1.2 km W of the village, Banská Bystrica direction, steep rocky slopes above the road number 66	48.8125	19.59833
Allium oleraceum	Allium oleraceum	Duchoslav et al. (2020)	FCM	6x	DEU	Germany, Altzirkendorf: margin of the village, mesic scrub along the road to Pegnitz	49.73666	11.66482
Allium oleraceum	Allium oleraceum	Duchoslav et al. (2020)	FCM	5x	DEU	Germany, Pottenstein: pine forest on the limestone rock outcrops, limestome debris under the rock, S of the village	49.76528	11.41139
Allium oleraceum	Allium oleraceum	Duchoslav et al. (2020)	FCM	6x	DEU	Germany, Zeckern: near resting place at the road No. 470, 500 m NNW od the margin of the Zeckern, grassy margin between the field and road	49.7	10.93056
Allium oleraceum	Allium oleraceum	Duchoslav et al. (2020)	FCM	5x	DEU	Germany, Bettingen: 1 km E of the city margin, E41 highway - close to access number 66, edge of the oak-hornbeam forest and broad-leaved dry grassland	49.77056	9.582778
Allium oleraceum	Allium oleraceum	Duchoslav et al. (2020)	FCM	5x	DEU	Germany, Boxtal: 1 km NE of the village, 200 m E of the road number 290, orchard with the mesic grassland	49.77222	9.408056
Allium oleraceum	Allium oleraceum	Duchoslav et al. (2020)	FCM	5x+6x	DEU	Germany, Schönberg: town centre, rocks outcrops above the road to Worms village	49.69203	8.646541
Allium oleraceum	Allium oleraceum	Duchoslav et al. (2020)	FCM	5x	DEU	Germany, Dahlheim: N margin of the village, rocks outcrops under the oak forest above the road to Dachsenhausen	50.21472	7.694444
Allium oleraceum	Allium oleraceum	Duchoslav et al. (2020)	FCM	6x	DEU	Germany, Niederschmalkalden: 500 m E of the village, mesic scrub above the field on the slope above the road L 1026	50.71806	10.38556
Allium oleraceum	Allium oleraceum	Duchoslav et al. (2020)	FCM	5x	DEU	Germany, Meiningen: 1,5 km E of the north margin of the village, above the road B 280, close to the crossing to Utendorf, slope with broad-leaved dry grassland	50.59	10.44417
Allium oleraceum	Allium oleraceum	Duchoslav et al. (2020)	FCM	5x	DEU	Germany, Themar: 2 km SE of the village centre, ravine between the field and road with broad-leaved dry grassland near the road number B89 to Hildburgausen	50.49167	10.63417
Allium oleraceum	Allium oleraceum	Duchoslav et al. (2020)	FCM	5x	AUT	Austria, Krumpendorf a. W. S.: in the village near the Wörher See lake, orchard with the mesic scrub above the road	46.62833	14.22917
Allium oleraceum	Allium oleraceum	Duchoslav et al. (2020)	FCM	6x	ITA	Italy, Colle: 300 m E of the village, forest margin between the road and forest	46.16167	12.81944
Allium oleraceum	Allium oleraceum	Duchoslav et al. (2020)	FCM	6x	ITA	Italy, Polcenigo: rock limestone outcrops along the forest margin above road	46.0175	12.47583
Allium oleraceum	Allium oleraceum	Duchoslav et al. (2020)	FCM	6x	ITA	Italy, Montebelluna: NW margin of the town, 300 m S of the road to Corduna, the vineyard margin beside the forest	45.7875	12.04111
Allium oleraceum	Allium oleraceum	Duchoslav et al. (2020)	FCM	6x	ITA	Italy, Caldonazzo: abandoned vineyard invaded by Robinia pseudacacia	45.98333	11.26667
Allium oleraceum	Allium oleraceum	Duchoslav et al. (2020)	FCM	5x	ITA	Italy, Egna/Neumarkt: near the village, grassland on slope with orchard	46.2925	11.24639
Allium oleraceum	Allium oleraceum	Duchoslav et al. (2020)	FCM	6x	ITA	Italy, Castelbello: road margin and rocky debris below the castle, above the road to the village	46.62778	10.89806
Allium oleraceum	Allium oleraceum	Duchoslav et al. (2020)	FCM	5x	CHE	Switzerland, Müstair: margin of the village, rocky balk and pasture margin, ca 1 km SW of the village	46.60917	10.43583
Allium oleraceum	Allium oleraceum	Duchoslav et al. (2020)	FCM	4x	AND	Switzerland, La Punt-Chamues-ch: rocky slope under the pasture, between the road and river, SW od the Madulain village	46.58444	9.932778
Allium oleraceum	Allium oleraceum	Duchoslav et al. (2020)	FCM	5x	CHE	Switzerland, Tinizong: margin of the village, pastures along the road to Chur village	46.5875	9.611667
Allium oleraceum	Allium oleraceum	Duchoslav et al. (2020)	FCM	5x	CHE	Switzerland, Rhäzuns: 1.5 km SSE of the village, along the road number 13, broad-leaved dry grassland above the railway	46.78	9.409167
Allium oleraceum	Allium oleraceum	Duchoslav et al. (2020)	FCM	5x	CHE	Switzerland, Landquart: margin of the village, along the road number 3, field thicket	46.94306	9.568333
Allium oleraceum	Allium oleraceum	Duchoslav et al. (2020)	FCM	5x	CHE	Switzerland, Bad Ragaz: margin of the alluvial forest along the river of Rhine, S of the village	46.98889	9.528333
Allium oleraceum	Allium oleraceum	Duchoslav et al. (2020)	FCM	5x	CHE	Switzerland, Sennwald: along the road number 13 to Sennwald from Salez village, oak-hornbeam forest and rock outcrop at the edge of the forest	47.25194	9.496111
Allium oleraceum	Allium oleraceum	Šafářová et al. (2011)	FCM	5x	SVK	Slovakia, Selce: 0.6 km S of the village, along the road near the crossing, road margin	48.45306	19.87556
Allium oleraceum	Allium oleraceum	Duchoslav et al. (2020)	FCM	5x	FRA	France, Azoudange: 1 km E of the village, along the road number D 955, pasture with Bromus erectus	48.735	6.826389
Allium oleraceum	Allium oleraceum	Duchoslav et al. (2020)	FCM	5x	FRA	France, Void-Vacon: 0.5 km S of the village, along the road to Vaucouleurs, broad-leaved dry grassland near the field	48.56194	5.624444
Allium oleraceum	Allium oleraceum	Duchoslav et al. (2020)	FCM	5x	FRA	France, Saudron: 0.3 km SW of the village along the road number D 960, margin with mesic grassland at the edge of the field	48.49083	5.321667
Allium oleraceum	Allium oleraceum	Duchoslav et al. (2020)	FCM	7x	FRA	France, Troyes: 1 km E of the village, road ditch and mesic grassland along the road number 960	48.33389	4.146389
Allium oleraceum	Allium oleraceum	Duchoslav et al. (2020)	FCM	4x	FRA	France, Chambord: forest aroud the castle, along the forest road, ca 200 m from the crossroad of the route D 112 to Muides-sur-Loire	47.62528	1.510278
Allium oleraceum	Allium oleraceum	Duchoslav et al. (2020)	FCM	5x	FRA	France, Sant Pierre Sur Orthe: 300 m of the village, field margin along the road number D304	48.20528	-0.19361
Allium oleraceum	Allium oleraceum	Duchoslav et al. (2020)	FCM	5x	BEL	Belgium, Huy: in the village, right side of the Meuse river, rock-outcrop under the forest above the river	50.516	5.232979
Allium oleraceum	Allium oleraceum	Šafářová et al. (2011)	FCM	5x	SVK	Slovakia, Hubovo: 300 m W of the village, vineyard margin	48.39944	20.36306
Allium oleraceum	Allium oleraceum	Šafářová et al. (2011)	FCM	5x	SVK	Slovakia, Plešivec: 0.5 km S of the village, broad-leaved dry grassland above the village	48.52714	0.394046
Allium oleraceum	Allium oleraceum	Šafářová et al. (2011)	FCM	5x	SVK	Slovakia, Držkovce: 2 km N of the village, mesic scrub	48.56	20.22944
Allium oleraceum	Allium oleraceum	Šafářová et al. (2011)	FCM	5x	SVK	Slovakia, Leváre: 3 km N of the village, Abrod area, moist grasslands	48.53333	17.00472
Allium oleraceum	Allium oleraceum	Duchoslav et al. (2020)	FCM	4x	NOR	Norway, Norddal: bank of the brook flow into the Geirangerfjord	62.25361	7.232778
Allium oleraceum	Allium oleraceum	Duchoslav et al. (2020)	FCM	4x	ROU	Romania, Lipova: 4 km ENE of the village, above the road number 7 (E68), forested slopes above road, abandoned quarry with young oak-hornbeam forest	46.105	21.74472
Allium oleraceum	Allium oleraceum	Duchoslav et al. (2020)	FCM	3x	ROU	Romania, Sibiu: 6.5 km E of the town, scrub at the edge of the oak-hornbeam forest, 300 m N of the road from the SIbiu to Agnita	45.80417	24.23194
Allium oleraceum	Allium oleraceum	Duchoslav et al. (2020)	FCM	4x	ROU	Romania, Abucea: ca 1 km E of the village, the edge of the oak-hornbeam forest along the road	45.91331	22.54714
Allium oleraceum	Allium oleraceum	Duchoslav et al. (2020)	FCM	4x	ROU	Romania, Lugoj: 6.8 km ENE of the Lugoj village, oak-hornbeam forest along the road number 68A	45.74592	21.99472
Allium oleraceum	Allium oleraceum	Duchoslav et al. (2020)	FCM	5x	ROU	Romania, Doman: between the Carasova and Doman villages, broad-leaved dry grassland along the road to Anin	45.24844	21.90572
Allium oleraceum	Allium oleraceum	Duchoslav et al. (2020)	FCM	4x	FRA	France, Villar d´Arene: alpine grassland along the road to mountain pass	45.03289	6.384056
Allium oleraceum	Allium oleraceum	Duchoslav et al. (2020)	FCM	5x	FRA	France, Montgenèrve: alpine grassland along the side path	44.92667	6.721389
Allium oleraceum	Allium oleraceum	Duchoslav et al. (2020)	FCM	5x	SRB	Serbia, Saint Nikolai Serbian Soko Monastery, along the road to the Monastery	44.26556	19.41944
Allium oleraceum	Allium oleraceum	Duchoslav et al. (2020)	FCM	5x	HUN	Hungary, Esztergom: Vaskapu hill, secondary Robinia pseudacacia forest under the cottage	47.78851	18.7718
Allium oleraceum	Allium oleraceum	Duchoslav et al. (2020)	FCM	5x	ESP	Spain, Boi: S margin of the village, along the road	42.52278	0.836944
Allium oleraceum	Allium oleraceum	Duchoslav et al. (2020)	FCM	4x	ESP	Spain, Estane Long: National Park Sant Maurici, tourist path E of the Estany de Llebreta lake, close to the cascades	42.55146	0.897872
Allium oleraceum	Allium oleraceum	Duchoslav et al. (2020)	FCM	4x	SVN	Slovenia, Dovje: road margin and ditch 1 km J of the village	46.46669	13.93475
Allium oleraceum	Allium oleraceum	Šafářová et al. (2011)	FCM	5x	SVK	Slovakia, Kečovo: forest between the Domica cave and Kečovo village, along the tourist path (red tourist mark)	48.48072	20.47575
Allium oleraceum	Allium oleraceum	Šafářová et al. (2011)	FCM	4x	SVK	Slovakia, Kečovo: Kečovské lúky, margin of the pasture invaded by forest	48.51214	20.48475
Allium oleraceum	Allium oleraceum	Šafářová et al. (2011)	FCM	4x	SVK	Slovakia, Silická Brezová: SW of the village, pasture along the tourist path (blue tourist mark)	48.52628	20.47442
Allium oleraceum	Allium oleraceum	Šafářová et al. (2011)	FCM	5x	SVK	Slovakia, Plešivec: oak forest between the Silická Brezová and Plešivec villages, tourist path (blue tourist mark)	48.54806	20.44522
Allium oleraceum	Allium oleraceum	Šafářová et al. (2011)	FCM	5x	SVK	Slovakia, Plešivec: Koniarska plain, in the forest, S of the Drieňova studna	48.58028	20.35194
Allium oleraceum	Allium oleraceum	Šafářová et al. (2011)	FCM	5x	SVK	Slovakia, Plešivec: Plešivecká planina plain, sparse forest N of the water tank for cattle (green tourist mark)	48.624	20.41944
Allium oleraceum	Allium oleraceum	Šafářová et al. (2011)	FCM	4x	SVK	Slovakia, Plešivec: Plešivecká planina plain, small rocks near the sinkhole (green tourist mark)	48.61411	20.41719
Allium oleraceum	Allium oleraceum	Šafářová et al. (2011)	FCM	5x	SVK	Slovakia, Plešivec: Plešivecká planina plain, SW part of Plešivecká plain, in the forest along the tourist road (green tourist mark)	48.5595	20.35894
Allium oleraceum	Allium oleraceum	Šafářová et al. (2011)	FCM	5x	SVK	Slovakia, Gemerská Hôrka: Koniarska plain, rock in forest above the village.	48.5435	20.37728
Allium oleraceum	Allium oleraceum	Duchoslav et al. (2020)	FCM	5x	HUN	Hungary, Aggtelek: E of the village, moist grassland along the tourist path (yellow tourist mark)	48.46778	20.51278
Allium oleraceum	Allium oleraceum	Duchoslav et al. (2020)	FCM	3x	HUN	Hungary, Király-kút: Pilishegység Mts (Pilis Biosphere reserve): Király-kút, ca. 11 km SSW of the town of Visegrád. Oak forest with Quercus cerris.	47.71694	18.84083
Allium oleraceum	Allium oleraceum	Šafářová et al. (2011)	FCM	4x	SVK	Slovakia, Silica: Silická planina plain, margin of the oak forest close to the red tourist mark	48.57172	20.55539
Allium oleraceum	Allium oleraceum	Šafářová et al. (2011)	FCM	4x	SVK	Slovakia, Silica: Silická planina plain, pasture close to the red tourist mark	48.57692	20.55703
Allium oleraceum	Allium oleraceum	Šafářová et al. (2011)	FCM	4x	SVK	Slovakia, Silica: Silická planina plain, pasture close to the red tourist mark	48.59925	20.58619
Allium oleraceum	Allium oleraceum	Šafářová et al. (2011)	FCM	4x+5x	SVK	Slovakia, Silica: Silická planina plain, near the road (yellow tourist mark) to Silická ladnice cave, oak forest	48.55514	20.50403
Allium oleraceum	Allium oleraceum	Šafářová et al. (2011)	FCM	4x	SVK	Slovakia, Silická Brezová: Silciká planina plain, Prunus spinosa scrub along the forest	48.54492	20.50439
Allium oleraceum	Allium oleraceum	Šafářová et al. (2011)	FCM	5x	SVK	Slovakia, Silická Brezová: Silická planina planina, pasture (occurrence of Pulsatilla grandis, Adonis vernalis) along the red tourist mark	48.54253	20.50056
Allium oleraceum	Allium oleraceum	Šafářová et al. (2011)	FCM	5x	SVK	Slovakia, Domica: Domica cave area, margin of the oak forest along the red tourist mark to Kečovo village, SE of the cave	48.47764	20.47472
Allium oleraceum	Allium oleraceum	Šafářová et al. (2011)	FCM	5x	SVK	Slovakia, Domica: Domica cave area, 100 m S of the cave entrance, abandoned orchard along the forest margin	48.47744	20.47114
Allium oleraceum	Allium oleraceum	Šafářová et al. (2011)	FCM	5x	SVK	Slovakia, Plešivec: Plešivecká plain, Gerlašské skály rock formation, grassland on the margin of the beech forest on the top.	48.65756	20.42311
Allium oleraceum	Allium oleraceum	Šafářová et al. (2011)	FCM	4x+5x	SVK	Slovakia, Plešivec: Plešivecká planina plain, Corylus avellana scrub, along the blue tourist mark	48.63842	20.41811
Allium oleraceum	Allium oleraceum	Šafářová et al. (2011)	FCM	5x	SVK	Slovakia, Plešivec: Plešivecká planina plain, pasture, blue tourists mark close to the water tank	48.62736	20.41794
Allium oleraceum	Allium oleraceum	Duchoslav et al. (2020)	FCM	5x	ROU	Romania, Berzasca: S of the village Bigar, abandoned pasture	44.65497	22.10489
Allium oleraceum	Allium oleraceum	Šafářová et al. (2011)	FCM	5x	SVK	Slovakia, Smolenice: W margin of the village, ESE slope of the Molpír hill, abandoned vineyard invaded by forest	48.50639	17.42611
Allium oleraceum	Allium oleraceum	Duchoslav et al. (2020)	FCM	5x	HUN	Hungary, Salgótarján, Zagyvaróna: ESE of the village, near the road curve to Rónafalu village	48.11528	19.87167
Allium oleraceum	Allium oleraceum	Šafářová et al. (2011)	FCM	4x	SVK	Slovakia, Vrícko: NW of the Vrícko village, scrub along the touristic path to Kĺak, 0.8 km of the Kĺak waterfall	48.98246	18.66809
Allium oleraceum	Allium oleraceum	Šafářová et al. (2011)	FCM	5x	SVK	Slovakia, Kláštor pod Znievom: Jeseň na Hôrkach, pasture ca 400 m NNE of the monastery	48.98312	18.79733
Allium oleraceum	Allium oleraceum	Šafářová et al. (2011)	FCM	5x	SVK	Slovakia, Kláštor pod Znievom: Jeseň na Hôrkach, pasture 1.5 km NNW od the monastery	48.99087	18.79741
Allium oleraceum	Allium oleraceum	Šafářová et al. (2011)	FCM	5x	SVK	Slovakia, Kláštor pod Znievom: Jeseň na Hôrkach village, scrub along the field road at the NE edge of the village	48.98166	18.80581
Allium oleraceum	Allium oleraceum	Šafářová et al. (2011)	FCM	4x	SVK	Slovakia, Svatošovo: in the village, slope above the road, grassland	48.46583	19.44356
Allium oleraceum	Allium oleraceum	Šafářová et al. (2011)	FCM	5x	SVK	Slovakia, Polichno: SE margin of the Polichno village, secondary Ropibina pseudoacacia forest above the road	48.40122	19.50294
Allium oleraceum	Allium oleraceum	Šafářová et al. (2011)	FCM	5x	SVK	Slovakia, Modrý Kameň: 1 km NNE of the castle, slope above the road	48.25131	19.34264
Allium oleraceum	Allium oleraceum	Šafářová et al. (2011)	FCM	5x	SVK	Slovakia, Modrý Kameň: N margin of the city, south slope of the Kalvárie hill, dry oak forest	48.24836	19.33119
Allium oleraceum	Allium oleraceum	Duchoslav et al. (2020)	FCM	3x	UKR	Ukraine, Oster: S margin of the Oster, margin of the road, in the sand dune with pine forest	50.91906	30.87181
Allium oleraceum	Allium oleraceum	Duchoslav et al. (2020)	FCM	5x	POL	Poland, Suchedniów: grassland vegetation on sand (Corynephorion alliance) on the northern edge of the village	51.05453	20.835
Allium oleraceum	Allium oleraceum	Duchoslav et al. (2020)	FCM	5x	POL	Poland, Chęciny: rock on the chalk slope 200 m NE of the village Korzecko	50.80389	20.43222
Allium oleraceum	Allium oleraceum	Duchoslav et al. (2020)	FCM	5x	BGR	Bulgaria, Belogradchik: rocky slope above road on the southern edge of the town	43.62261	22.68933
Allium oleraceum	Allium oleraceum	Šafářová et al. (2011)	FCM	6x	SVK	Slovakia, Čakanovce: SW margin of the village, scrop along the field road close to the sandy outcrops, shrubs	48.21167	19.80556
Allium oleraceum	Allium oleraceum	Duchoslav et al. (2020)	FCM	5x	LTU	Lithuania, Vilnius region, Pailgė: hill, eastern incline 20–30°, Festuco-Brometea	54.88917	25.55306
Allium oleraceum	Allium oleraceum	Duchoslav et al. (2020)	FCM	5x	LTU	Lithuania, Molėtai reg., Karališkės: hill, southern incline 20°, on the edge of the forest, Festuco-Brometea	55.345	25.38583
Allium oleraceum	Allium oleraceum	Duchoslav et al. (2020)	FCM	5x	LTU	Lithuania, Vilnius reg., Bradeliškės: hill, southern incline 30°, Festuco-Brometea	54.82667	24.95639
Allium oleraceum	Allium oleraceum	Duchoslav et al. (2020)	FCM	5x	LTU	Lithuania,Kaišiadorys reg., Strošiūnai: meadow on the edge of the forest	54.80444	24.55639
Allium oleraceum	Allium oleraceum	Duchoslav et al. (2020)	FCM	5x	LTU	Lithuania, Molėtai reg., Girija: hill, southern, southeastern incline 10°, Festuco-Brometea	54.90917	25.3225
Allium oleraceum	Allium oleraceum	Duchoslav et al. (2020)	FCM	5x	LTU	Lithuania, Varėna reg., Navikai: hill, eastern incline 10°, Festuco-Brometea	54.135	24.02222
Allium oleraceum	Allium oleraceum	Duchoslav et al. (2020)	FCM	4x	LTU	Lithuania, Druskininkai reg., Drapaliai: meadow on the edge of the forest	54.16806	23.92222
Allium oleraceum	Allium oleraceum	Duchoslav et al. (2020)	FCM	6x	FRA	France, Corse, Tattone: aroud path to the Tolla sheep-cote	42.15347	9.153944
Allium oleraceum	Allium oleraceum	Šafářová et al. (2011)	FCM	5x	SVK	Slovakia, Pliešovce: ESE of the village, Bzovská Lehotka settlement, scrub along the road close to the settlement south of the pond	48.40764	19.15147
Allium oleraceum	Allium oleraceum	Duchoslav et al. (2020)	FCM	5x	CZE	Czech Republic, Sadská, alluvial forest near the pond N of the village	50.15583	14.98472
Allium oleraceum	Allium oleraceum	Duchoslav et al. (2020)	FCM	5x	RUS	Russia, Leningrad region: Dry grassland communities on limestone soils along road along villages Pikkolovo, Murilovo, Perekula and Karvala	59.69328	30.15343
Allium oleraceum	Allium oleraceum	Šafářová et al. (2011)	FCM	4x	SVK	Slovakia, Fačkov: Fačkovské sedlo gap, dry grassland	48.95878	18.61712
Allium oleraceum	Allium oleraceum	Šafářová et al. (2011)	FCM	4x	SVK	Slovakia, Štiavnické Baně: beech forest close to the Tanád top, the margin of the forest road	48.4457	18.85413
Allium oleraceum	Allium oleraceum	Šafářová et al. (2011)	FCM	5x	SVK	Slovakia, Belina: dry grassland communities on loess soil, along the road	48.24378	19.85778
Allium oleraceum	Allium oleraceum	Šafářová et al. (2011)	FCM	5x	SVK	Slovakia, Belina: margin of the field path, loess soil, partly shaded	48.24228	19.86033
Allium oleraceum	Allium oleraceum	Šafářová et al. (2011)	FCM	4x+5x	SVK	Slovakia, Drietoma: scrub along field path and scrub at field balk, 1.6 km NNW of the centre of the village	48.90758	17.94892
Allium oleraceum	Allium oleraceum	Šafářová et al. (2011)	FCM	4x+6x	SVK	Slovakia, Trenčianske Jastrebie: steppic vegetation on limestone slopes and scrub at the base of old limestone quarry, 1.3 km NW of the centre of the village	48.80939	18.09997
Allium oleraceum	Allium oleraceum	Šafářová et al. (2011)	FCM	5x	SVK	Slovakia, Horné Motešice: dry pasture with Festuca rupicola and sparse shrubs next to oak-hornbeam wood, 900 m WNW of the centre of the village	48.83333	18.17506
Allium oleraceum	Allium oleraceum	Šafářová et al. (2011)	FCM	5x	SVK	Slovakia, Timoradza: side ditch with eutrophicated grassland, 1.1 km SSE of the centre of the village	48.80336	18.24311
Allium oleraceum	Allium oleraceum	Šafářová et al. (2011)	FCM	5x+6x	SVK	Slovakia, Vel'ké Pole, Urban settlement: side ditch with mesophilous grasslands, partially shaded by shrubs	48.54925	18.51231
Allium oleraceum	Allium oleraceum	Šafářová et al. (2011)	FCM	5x+6x	SVK	Slovakia, Nová Baňa: forest margin and side ditch along the road to the village of Orovnice, 900 m W of the bridge across the Hron river	48.40911	18.63594
Allium oleraceum	Allium oleraceum	Šafářová et al. (2011)	FCM	5x	SVK	Slovakia, Němčiňany: side ditch and forest margin along road in the Quercus cerris forest between the villages of Nemčičany and Kozárovce	48.30633	18.47597
Allium oleraceum	Allium oleraceum	Šafářová et al. (2011)	FCM	5x	SVK	Slovakia, Žitavce: at border between wet scrub and grassland 500 m SSW of the crossroad N of the village	48.20914	18.30344
Allium oleraceum	Allium oleraceum	Šafářová et al. (2011)	FCM	4x	SVK	Slovakia, Dolný Ohaj: secondary Robinia forest 2.2 km SE of the centre of the village, 100 m E of the road	48.0665	18.27036
Allium oleraceum	Allium oleraceum	Šafářová et al. (2011)	FCM	5x	SVK	Slovakia, Šintava: road ditch 1 km NE of the bridge across the river Váh	48.28931	17.76078
Allium oleraceum	Allium oleraceum	Šafářová et al. (2011)	FCM	5x	SVK	Slovakia, Bojničky: road ditch, scrub along the vineyard and field balk, 2.1 km NNW of the village	48.40975	17.79042
Allium oleraceum	Allium oleraceum	Šafářová et al. (2011)	FCM	4x	SVK	Slovakia, Trstín: scrub and remnants of dry grasslands at the base of old chalk quarry near the Jewish cemetery, 1.3 km NW of the centre of the village	48.53669	17.45375
Allium oleraceum	Allium oleraceum	Duchoslav et al. (2020)	FCM	5x	SVK	Slovakia, Horné Vestenice: dry oak forest	48.72278	18.42583
Allium oleraceum	Allium oleraceum	Duchoslav et al. (2020)	FCM	4x	SVK	Slovakia, Horné Vestenice: calcareous rocks near the hill Veĺká Čihoc	48.74306	18.42472
Allium oleraceum	Allium oleraceum	Duchoslav et al. (2020)	FCM	5x	SVK	Slovakia, Horné Vestenice: Kňažinové lúky, dry grassland with Avenula pratensis	48.745	18.41528
Allium oleraceum	Allium oleraceum	Duchoslav et al. (2020)	FCM	5x	SVK	Slovakia, Látkovce: road ditch at the edge of the forest, 600 m NE of the village	48.71333	18.36444
Allium oleraceum	Allium oleraceum	Šafářová et al. (2011)	FCM	5x	SVK	Slovakia, Domica: dry grasslands at the E margin of the village, above road	48.47722	20.47194
Allium oleraceum	Allium oleraceum	Šafářová et al. (2011)	FCM	5x	SVK	Slovakia, Domica: dry grasslands on the slope of the SIlická planina, N of the village	48.47917	20.46889
Allium oleraceum	Allium oleraceum	Duchoslav et al. (2020)	FCM	6x	FRA	France, Lyon, park below the Notre Dame de Fourviere cathedral	45.76056	4.824444
Allium oleraceum	Allium oleraceum	Duchoslav et al. (2020)	FCM	5x	FRA	France, Bessoncourt: road margin and ditch near the cross road NE of the village	47.64892	6.940306
Allium oleraceum	Allium oleraceum	Duchoslav et al. (2020)	FCM	7x	FRA	France, I´Isle-s le Doubs: field margin and road ditch, 2.8 km E of the village	47.44972	6.621389
Allium oleraceum	Allium oleraceum	Duchoslav et al. (2020)	FCM	5x	FRA	France, Caudies de Fenouilledes: dry grassland on the slopes 4.5 km ESE of the centre of the village, above vineyard	42.80331	2.427361
Allium oleraceum	Allium oleraceum	Duchoslav et al. (2020)	FCM	5x	FRA	France, Seré: dry grasslands and pastures on the rocky ground, NW margin of the village	42.88617	0.015056
Allium oleraceum	Allium oleraceum	Duchoslav et al. (2020)	FCM	4x	FRA	France, Authése: margin of the forest path below rocks, near the road turning and the bridge	43.40528	2.661583
Allium oleraceum	Allium oleraceum	Duchoslav et al. (2020)	FCM	4x	FRA	France, Boisset: margin of the Castanea sativa forest, ruderalised grassland along the road D 147, 2.4 km SSW of the village	43.38189	2.693833
Allium oleraceum	Allium oleraceum	Duchoslav et al. (2020)	FCM	5x	FRA	France, Avéne: margin of the forest path near its opening to the road No. D8, N margin of the village	43.75944	3.101333
Allium oleraceum	Allium oleraceum	Duchoslav et al. (2020)	FCM	5x	FRA	France, Roquerlan: pastures and stony walls above road No D54, 600 m WNW of the centre of the village	43.43897	2.397611
Allium oleraceum	Allium oleraceum	Duchoslav et al. (2020)	FCM	4x+5x	FRA	France, Roqueredonde: pastures with Bromus erectus along the road D902 and rock outcrops above road, 1.2 km E of the village centre	43.79997	3.22725
Allium oleraceum	Allium oleraceum	Duchoslav et al. (2020)	FCM	4x+6x	FRA	France, Aiguefonde: field margin and grassy slopes above the road, 1.3 km NNE of the village centre	43.50531	2.319389
Allium oleraceum	Allium oleraceum	Duchoslav et al. (2020)	FCM	4x	FRA	France, Ceilhes et Rocozels: dry grasslands below the road, 1.1 km E of the village centre	43.80492	3.12475
Allium oleraceum	Allium oleraceum	Duchoslav et al. (2020)	FCM	5x	FRA	France, Ceilhes et Rocozels: dry grasslands 200 m E of the farm, below the road D902, 1.9 km E of the village centre	43.80525	3.13425
Allium oleraceum	Allium oleraceum	Duchoslav et al. (2020)	FCM	5x	SVK	Slovakia, Hajnáčka: castle ruins	48.21822	19.95556
Allium oleraceum	Allium oleraceum	Duchoslav et al. (2020)	FCM	4x	SVK	Slovakia, Danišovce: field margin, ca 300 m E of the village	48.94799	20.62319
Allium oleraceum	Allium oleraceum	Duchoslav et al. (2020)	FCM	5x	AUT	Austria, Leobersdorf: field margin along road S of the rest place "Rastplatz Triestingtal"	47.90826	16.20662
Allium oleraceum	Allium oleraceum	Duchoslav et al. (2020)	FCM	6x	ITA	Italy, Mortesins: field margin and road ditch at the margin of the village	45.83011	13.37538
Allium oleraceum	Allium oleraceum	Duchoslav et al. (2020)	FCM	6x	ITA	Italy, Ruda: field margin and slopes above road, NE of the village	45.84925	13.41437
Allium oleraceum	Allium oleraceum	Duchoslav et al. (2020)	FCM	6x	ITA	Italy, Versa: slopes of the canal with ruderalised grasslands and field margin, 20 m of the road from the village to the bridge across the river Torrente Torre	45.89725	13.41272
Allium oleraceum	Allium oleraceum	Duchoslav et al. (2020)	FCM	4x	SVK	Slovakia, Obyce: andesite rocks and oak-hornbeam forest with Quercus cerris, 2 km NW of the village	48.43158	18.46892
Allium oleraceum	Allium oleraceum	Duchoslav et al. (2020)	FCM	5x	SVK	Slovakia, Rybník: margin of the vineyard 2.5 km NW of the village	48.306	18.58125
Allium oleraceum	Allium oleraceum	Duchoslav et al. (2020)	FCM	5x	SVK	Slovakia, Rybník: shrubs along the margin of old orchard, 3 km NW of the village (former vineyard)	48.30886	18.57758
Allium oleraceum	Allium oleraceum	Duchoslav et al. (2020)	FCM	5x	SVK	Slovakia, Rybník: andesite rocks 3 km NW of the village, dry grasslands	48.31297	18.58931
Allium oleraceum	Allium oleraceum	Duchoslav et al. (2020)	FCM	5x	SVK	Slovakia, Nevidzany: field margin, 500 m S of the village	48.28011	18.38147
Allium oleraceum	Allium oleraceum	Duchoslav et al. (2020)	FCM	5x	SVK	Slovakia, Nevidzany: margin of the forest path, oak-hornbeam forest with Castanea sativa, 2.5 m W of the village	48.26503	18.40305
Allium oleraceum	Allium oleraceum	Duchoslav et al. (2020)	FCM	5x	SVK	Slovakia, Jedľové Kostoľany: dry grassland on the slope, 700 m SW of the village	48.46648	18.50551
Allium oleraceum	Allium oleraceum	Duchoslav et al. (2020)	FCM	5x	SVK	Slovakia, Malé Kozmálovce: field margin between vineyard and field, 1 km W from the village, shrubs	48.26928	18.49644
Allium oleraceum	Allium oleraceum	Duchoslav et al. (2020)	FCM	5x	SVK	Slovakia, Kostoľany pod Tribečom: Kostolianské louky, dry grasslands ca 1.2 km NW of the village	48.41913	18.25276
Allium oleraceum	Allium oleraceum	Duchoslav et al. (2020)	FCM	4x+5x	ESP	Spain, Vallirana, Urbanització El Lledoner: shallow rocky soil and outcrops on the slopes covered by sparse shrubs above road R340 to Ordal	41.39172	1.867111
Allium oleraceum	Allium oleraceum	Duchoslav et al. (2020)	FCM	5x	ESP	Spain, Vallgorguina: edge of the ruderalised alluvial forest, forest path, NW edge of the village	41.64928	2.505194
Allium oleraceum	Allium oleraceum	Duchoslav et al. (2020)	FCM	5x	ESP	Spain, Sant Celoni: alluvial forest in the alluvium of the brook, 2.5 km SSE of the centre of the village	41.66906	2.500528
Allium oleraceum	Allium oleraceum	Duchoslav et al. (2020)	FCM	5x	ESP	Spain, Can Salvá: field margin above field path, 50 m E from the road to Breda, NE of the village	41.73308	2.562861
Allium oleraceum	Allium oleraceum	Duchoslav et al. (2020)	FCM	5x	ESP	Spain, Can Salvá: alluvial forest with Populus sp. div., E of the road No. GI552, NE of the village	41.73492	2.563528
Allium oleraceum	Allium oleraceum	Duchoslav et al. (2020)	FCM	5x	ESP	Spain, Sant Hilari Sacalm: edge of the forest above road GI542, at the N margin of the village	41.88492	2.508806
Allium oleraceum	Allium oleraceum	Duchoslav et al. (2020)	FCM	4x	FRA	France, Les Cluses: field margin above road D12B, E of the village	42.49539	2.821056
Allium oleraceum	Allium oleraceum	Duchoslav et al. (2020)	FCM	5x	ESP	Spain, Sant Pau de Seguries: semidry Arrhenatherum elatior grassland, above road C38, N of the village	42.27847	2.36825
Allium oleraceum	Allium oleraceum	Duchoslav et al. (2020)	FCM	5x	ESP	Spain, Olot: dry grassland above the road, WNW of the town	42.19439	2.463833
Allium oleraceum	Allium oleraceum	Duchoslav et al. (2020)	FCM	5x	AND	Andorra la Vella, Soldeu, top of the wall fence along road CG2, E margin of the town	42.5755	1.671167
Allium oleraceum	Allium oleraceum	Duchoslav et al. (2020)	FCM	4x+5x	ESP	Spain, Bellver de Cerdanya: grasslands with Arrhenatherum elatius and stone wall fence above crossroad, N margin of the village	42.37153	1.775806
Allium oleraceum	Allium oleraceum	Duchoslav et al. (2020)	FCM	5x	ESP	Spain, Sant Vicenç de Rus: dry slope with Brachypodium sp., above path to the church	42.274	1.992139
Allium oleraceum	Allium oleraceum	Duchoslav et al. (2020)	FCM	5x	ESP	Spain, Balsareny: dry slope with Arrhenatherum elatius above road BP4313, 100 m WNW of the overbridge of the highway E9	41.86847	1.872
Allium oleraceum	Allium oleraceum	Duchoslav et al. (2020)	FCM	5x	SWE	Sweden, Appelby: semidry bank of canal, near field path	58.47444	14.96944
Allium oleraceum	Allium oleraceum	Duchoslav et al. (2020)	FCM	5x	SWE	Sweden, Nyköping: rock with xerothermic vegetation, near sea shore, E of the town	58.75139	17.11361
Allium oleraceum	Allium oleraceum	Duchoslav et al. (2020)	FCM	4x	NOR	Norway, Lavangnes: grassy stands on the roof of the stony building near sea shore	68.83167	17.47722
Allium oleraceum	Allium oleraceum	Duchoslav et al. (2020)	FCM	5x	SWE	Sweden, Öland, Stenäsa: dry grasslands near the village	56.51333	16.585
Allium oleraceum	Allium oleraceum	Duchoslav et al. (2020)	FCM	4x	SVN	Slovenia, Kromberk, oak-hornbeam forest under the castle	45.96069	13.68356
Allium oleraceum	Allium oleraceum	Duchoslav et al. (2020)	FCM	5x	EST	Estonia, Tallinn: arboretum Kloostrimetsa	59.46778	24.87806
Allium oleraceum	Allium oleraceum	Duchoslav et al. (2020)	FCM	4x	AUT	Austria, Baden: moist shrubs near park in the centre of the town	48.01111	16.20361
Allium oleraceum	Allium oleraceum	Duchoslav et al. (2020)	FCM	4x	AUT	Austria, Weissenbach an der Triesting: Neuhaus settlement, grassland in park, shaded stands	47.99472	16.04583
Allium oleraceum	Allium oleraceum	Duchoslav et al. (2020)	FCM	5x	HUN	Hungary, Budapest, Széphalom: edge of the broad-leaved forest	47.55056	18.97611
Allium oleraceum	Allium oleraceum	Duchoslav et al. (2020)	FCM	4x	SVN	Slovenia, Dovje: margin of the mesic grassland and road ditch, NE margin of the village	46.46728	13.95314
Allium oleraceum	Allium oleraceum	Duchoslav et al. (2020)	FCM	5x	FRA	France, Moulinet: rock outcrops above road D2566, S of the village	43.91914	7.404556
Allium oleraceum	Allium oleraceum	Duchoslav et al. (2020)	FCM	5x	FRA	France, La Palud Sur Verdon: calcareous rock outcrops against Auberge du Point Sublime, above road No. D952, ca 5 km ENE from the village	43.79408	6.399306
Allium oleraceum	Allium oleraceum	Duchoslav et al. (2020)	FCM	5x	FRA	France, La Palud Sur Verdon: calcareous rock outcrops and forest mantel above road No. D71, ca 5.5 km SE from the village	43.73833	6.38575
Allium oleraceum	Allium oleraceum	Duchoslav et al. (2020)	FCM	5x	FRA	France, Jabron: field margin and road ditch along road D955, 2 km WNW of the village	43.74672	6.475694
Allium oleraceum	Allium oleraceum	Duchoslav et al. (2020)	FCM	5x	FRA	France, Moulinet: road margin and ditch and grassy slopes above road D2566, S of the village	43.93547	7.410389
Allium oleraceum	Allium oleraceum	Duchoslav et al. (2020)	FCM	5x	FRA	France, Moulinet: rocky outcrops above road D2566, S margin of the village	43.9395	7.412444
Allium oleraceum	Allium oleraceum	Duchoslav et al. (2020)	FCM	5x	FRA	France, Moulinet: rocky outcrops above road D2566, NE margin of the village	43.94367	7.417778
Allium oleraceum	Allium oleraceum	Duchoslav et al. (2020)	FCM	5x+6x	FRA	France, Saint Étienne de Tineé: grassland above twist of the road M64, 7 km SSW of the village	44.30575	6.904306
Allium oleraceum	Allium oleraceum	Duchoslav et al. (2020)	FCM	4x	FRA	France, Alpes Maritimes: rocky outcrops on the slopes , S from the Le 'Salso Moreno'	44.33911	6.876083
Allium oleraceum	Allium oleraceum	Duchoslav et al. (2020)	FCM	4x	ROU	Romania, Rimetea: dry grasslands on rocky ground slope, W of the village	46.44839	23.53461
Allium oleraceum	Allium oleraceum	Duchoslav et al. (2020)	FCM	5x	ROU	Romania, Eibenthal: fringe of the forest road, E of the village	44.54831	22.17251
Allium oleraceum	Allium oleraceum	Duchoslav et al. (2020)	FCM	5x	ROU	Romania, Tȃrnava: broad-leaved forest W of the village	45.96778	22.75228
Allium oleraceum	Allium oleraceum	Duchoslav et al. (2020)	FCM	5x	ROU	Romania, Eibenthal: clearing above forest road, E of the village	44.54831	22.17251
Allium oleraceum	Allium oleraceum	Duchoslav et al. (2020)	FCM	5x	ROU	Romania, Sasca Română: dry grassland in the valley of the Beu river	44.91517	21.76064
Allium oleraceum	Allium oleraceum	Duchoslav et al. (2020)	FCM	4x+5x	ROU	Romania, Sasca Română: dry grassland in the valley of the Beu river	44.91547	21.76111
Allium oleraceum	Allium oleraceum	Duchoslav et al. (2020)	FCM	5x	ROU	Romania, Potoc: margin of the forest road near the entrance into the valley of the Nera river, 2.5 km SE of the church in the village	44.90342	21.74867
Allium oleraceum	Allium oleraceum	Duchoslav et al. (2020)	FCM	5x	ROU	Romania, Sfanta Elena: field margin N of the vilage	44.69425	21.71828
Allium oleraceum	Allium oleraceum	Duchoslav et al. (2020)	FCM	5x	ROU	Romania, Sfanta Elena: semidry grasslands N of the vilage	44.71392	21.72683
Allium oleraceum	Allium oleraceum	Duchoslav et al. (2020)	FCM	3x+5x	ROU	Romania, Sfanta Elena: semidry grasslands along field path, N of the vilage	44.69633	21.72006
Allium oleraceum	Allium oleraceum	Duchoslav et al. (2020)	FCM	5x	ROU	Romania, Sfanta Elena: chalk rock outcrops on the upper part of the Danube river valley, ca 1.5 km S of the village	44.66528	21.70722
Allium oleraceum	Allium oleraceum	Duchoslav et al. (2020)	FCM	5x	ROU	Romania, Sfanta Elena: broadleaved forest, 2.6 km NNE of the village	44.7032	21.72881
Allium oleraceum	Allium oleraceum	Duchoslav et al. (2020)	FCM	5x	SVK	Slovakia, Modrany: dry grassland on the slopes, NW of the village	47.83611	18.34833
Allium oleraceum	Allium oleraceum	Duchoslav et al. (2020)	FCM	5x	SVK	Slovakia Mudroňovo: ditch along to road from Modrany to the village	47.83816	18.31277
Allium oleraceum	Allium oleraceum	Duchoslav et al. (2020)	FCM	5x	SVK	Slovakia, Svätý Jur: Pod Vinicami, Marianská chapel S of the village, semidry and mesic grasslands around the chapel	48.23778	17.20306
Allium oleraceum	Allium oleraceum	Duchoslav et al. (2020)	FCM	5x	CZE	Czech Republic, Starý Kolín: forest path in the alluvial forest, N of the village	50.01762	15.29772
Allium oleraceum	Allium oleraceum	Duchoslav et al. (2020)	FCM	5x	SRB	Serbia, Dračić: margin of the forest path and neigborouh grassland along the path from the road No. 21 to the unnamed settlement	44.21806	19.88658
Allium oleraceum	Allium oleraceum	Duchoslav et al. (2020)	FCM	5x	HUN	Hungary, Pilisszentiván: margin of the forest W of the village	47.61121	18.86644
Allium oleraceum	Allium oleraceum	Duchoslav et al. (2020)	FCM	5x	SVK	Slovakia, Svätý Jur: ca 0.7 km NW of the Mariánská chapel, margin of the road between vineyards	48.2425	17.19444
Allium oleraceum	Allium oleraceum	Duchoslav et al. (2020)	FCM	6x	ITA	Italy, Azzanello Pordenone: semidry grasslands on the dike opposite to cross-road, SW of the village	45.81928	12.64572
Allium oleraceum	Allium oleraceum	Duchoslav et al. (2020)	FCM	5x	AUT	Austria, Wetzelsdorf: road ditch and balk, S margin of the village, grassland	48.65094	16.633
Allium oleraceum	Allium oleraceum	Duchoslav et al. (2020)	FCM	4x+5x	UKR	Ukraine, Zarvanytsya: dry grassland on the slope, 1.5 km E of the village	49.76822	24.99994
Allium oleraceum	Allium oleraceum	Duchoslav et al. (2020)	FCM	5x	UKR	Ukranine, Terebovlja: dry grassland on the slope, SSE margin of the village	49.28536	25.71253
Allium oleraceum	Allium oleraceum	Duchoslav et al. (2020)	FCM	4x+5x	UKR	Ukraine, Kul'chiivtsi: ruderalised mesic grasslands along the brook and at balk, 800 m E of the centre of the village	48.67186	26.73767
Allium oleraceum	Allium oleraceum	Duchoslav et al. (2020)	FCM	5x	UKR	Ukraine, Ivakhnivtsi: dry grassland at the base of slope of the hill, W margin of the village	49.09078	26.35328
Allium oleraceum	Allium oleraceum	Duchoslav et al. (2020)	FCM	5x	UKR	Ukraine, Krasne: filed margin and balk, mesic grassland with Festuca rubra, 2 km NW of the village, along to road to the village of Vikno	49.31608	26.14703
Allium oleraceum	Allium oleraceum	Duchoslav et al. (2020)	FCM	5x	UKR	Ukraine, Vikno: balk alog the field path from the village to the small limestone hill, N of the village	49.35672	26.07172
Allium oleraceum	Allium oleraceum	Duchoslav et al. (2020)	FCM	4x+5x	UKR	Ukraine, Kremenec: Maidens rocks above town (NE), rock outcrops with dry grassland	50.11775	25.72903
Allium oleraceum	Allium oleraceum	Duchoslav et al. (2020)	FCM	5x	UKR	Ukraine, Kremenec: dry grasslands along the path from the town to the Maidens rocks above town (NE), near quarry at the NE margin of the town	50.11903	25.72231
Allium oleraceum	Allium oleraceum	Duchoslav et al. (2020)	FCM	4x+5x	UKR	Ukraine, Perelisky: dry grassland on the slope of the small hill, 1.7 km SE of the centre of the village, on the left side of the road from the village to the village of Litovyshche	49.952	25.17761
Allium oleraceum	Allium oleraceum	Duchoslav et al. (2020)	FCM	4x	UKR	Ukraine, Fraha: dry grassland at the top of small hill above field path, ca 200 m E of the village and road H09	49.46781	24.4485
Allium oleraceum	Allium oleraceum	Duchoslav et al. (2020)	FCM	5x	POL	Poland, Świnoujście: sandy margin of the path, 100 m W od the parking place near the Stawa Mlyny lighthouse, ca 20 m from the coast, sparse oak-pine forest	53.92164	14.27875
Allium oleraceum	Allium oleraceum	Duchoslav et al. (2020)	FCM	5x	FIN	Finland, Varsinais-Suomi: Kustavi, Anavainen, Apaskeri island	60.55	21.25
Allium oleraceum	Allium oleraceum	Duchoslav et al. (2020)	FCM	5x	ITA	Italy, Lillaz: Camplong, Parco naz. Gran Paradiso	45.82339	7.645
Allium oleraceum	Allium oleraceum	Duchoslav et al. (2020)	FCM	4x	POL	Poland, Wroclaw: Swojczyce	51.1175	17.13333
Allium oleraceum	Allium oleraceum	Duchoslav et al. (2020)	FCM	5x	BEL	Belgium, Belvaux: road ditch	50.10583	1925-05-01
Allium oleraceum	Allium oleraceum	Duchoslav et al. (2020)	FCM	5x	ITA	Italy, Epinel: Lessert 1300 m	45.63139	7.331667
Allium oleraceum	Allium oleraceum	Duchoslav et al. (2020)	FCM	5x	POL	Poland, Wroclaw-Sepolno	51.11667	2024-01-17
Allium oleraceum	Allium oleraceum	Duchoslav et al. (2020)	FCM	5x+6x	POL	Poland, Wroclaw: Lany	51.08333	17.16667
Allium oleraceum	Allium oleraceum	Duchoslav et al. (2020)	FCM	4x	FRA	France, Sisteron	44.20411	5.931806
Allium oleraceum	Allium oleraceum	Duchoslav et al. (2020)	FCM	4x+5x	POL	Poland, Ciechanki	51.27583	22.94861
Allium oleraceum	Allium oleraceum	Duchoslav et al. (2020)	FCM	5x	FRA	France, Villemervry	47.67833	5.063611
Allium oleraceum	Allium oleraceum	Duchoslav et al. (2020)	FCM	4x	FRA	France, Alpes Hautes, Les Vigneaus: Villard Meyer 1308 m, calcareous rocks	44.82194	6.568528
Allium oleraceum	Allium oleraceum	Duchoslav et al. (2020)	FCM	4x	UKR	Ukraine, Vydra: margin of grassland in the village	49.96294	25.17722
Allium oleraceum	Allium oleraceum	Duchoslav et al. (2020)	FCM	4x+5x	UKR	Ukraine, Pliashivka: trakt Choloby	50.33714	25.25833
Allium oleraceum	Allium oleraceum	Duchoslav et al. (2020)	FCM	3x	UKR	Ukraine, Brody: trakt Kempa, forest on the small elevated place in the alluvium of the Boldurka river, 1.4 km W od the centre of the town	50.0875	25.11022
Allium oleraceum	Allium oleraceum	Duchoslav et al. (2020)	FCM	5x	UKR	Ukraine, Zabolottsi: field margin and balk in the village	50.03069	24.97825
Allium oleraceum	Allium oleraceum	Duchoslav et al. (2020)	FCM	5x	POL	Poland, Kąty Drugie: forest edge 1.5 km ESE of the centre of village	50.68351	23.12789
Allium oleraceum	Allium oleraceum	Duchoslav et al. (2020)	FCM		CHE	Switzerland, Marécottes: just outside village	46.10694	7.006667
Allium oleraceum	Allium oleraceum	Duchoslav et al. (2020)	FCM	5x	DEU	Germany, Ammerndorf: moist alluvial forest along the brook, S of the town	49.41833	10.85417
Allium oleraceum	Allium oleraceum	Duchoslav et al. (2020)	FCM	5x	CHE	Switzerland, Brione (Verzasca): ruderalised town lawn and road ditch in the village	46.29444	8.792778
Allium oleraceum	Allium oleraceum	Duchoslav et al. (2020)	FCM	5x	HUN	Hungary, Mosonmagyáróvár: Szalaitanya, edge of the alluvial forest	47.91392	17.24583
Allium oleraceum	Allium oleraceum	Duchoslav et al. (2020)	FCM	6x	ITA	Italy, Cavidale del Friuli: SE from the town, wet meadow and bushes along brook	46.06583	13.46056
Allium oleraceum	Allium oleraceum	Duchoslav et al. (2020)	FCM	4x+5x	SVN	Slovenia, Gaberje: SW from the village, mesophilous meadow	45.8325	13.87472
Allium oleraceum	Allium oleraceum	Duchoslav et al. (2020)	FCM	5x	DEU	Germany, Geesdorf near Princhsenstadt: road margin and balk, N margin of the village	49.80492	10.373
Allium oleraceum	Allium oleraceum	Duchoslav et al. (2020)	FCM	5x	DEU	Germany, Eberbach: slope above road, NE margin of the village	49.47997	8.996833
Allium oleraceum	Allium oleraceum	Duchoslav et al. (2020)	FCM	7x	FRA	France, Aibre: road ditch and balk along the road to the Le Vernoy, at W margin of the Aibre village	47.55033	6.693778
Allium oleraceum	Allium oleraceum	Duchoslav et al. (2020)	FCM	4x	FRA	France, Draguignan: grassland near the road D 25, 5 km E of the town	43.54819	6.573722
Allium oleraceum	Allium oleraceum	Duchoslav et al. (2020)	FCM	6x	FRA	France, Levens: margin of path near small bridge across the river Vésubie, 2 km N of the village	43.87886	7.231278
Allium oleraceum	Allium oleraceum	Duchoslav et al. (2020)	FCM	5x	FRA	France, Duranus: canyon of the river Vésubie, W of the village, road ditch	43.89456	7.253917
Allium oleraceum	Allium oleraceum	Duchoslav et al. (2020)	FCM	4x	FRA	France, Sospel: road marding and ditch, 4 km W of the town	43.87619	7.392306
Allium oleraceum	Allium oleraceum	Duchoslav et al. (2020)	FCM	6x	ITA	Italy, Masone: rock outcrop near the road SP456. 2 km SSW of the town	44.48208	8.725944
Allium oleraceum	Allium oleraceum	Duchoslav et al. (2020)	FCM	4x	ITA	Italy, Bargagli: broad-leaved forst on slope above road from the village to Prato, 1.5 km W of the village	44.44183	9.064944
Allium oleraceum	Allium oleraceum	Duchoslav et al. (2020)	FCM	6x	ITA	Italy, Pianaccia - La Costa: road SP10, road ditch, 1 km E of the village	44.20406	9.803778
Allium oleraceum	Allium oleraceum	Duchoslav et al. (2020)	FCM	4x	ITA	Italy, Gualdo: ditch along the road SP1, near the crossroad with the road SP34, NW of the village	43.90425	10.35425
Allium oleraceum	Allium oleraceum	Duchoslav et al. (2020)	FCM	6x	ITA	Italy, Bagni di Lucca: stone fence along road SS12, in the direction of San Marcello Pistoiese	44.04264	10.67839
Allium oleraceum	Allium oleraceum	Duchoslav et al. (2020)	FCM	5x	SVN	Slovenia, Izola: vineyards in the valley, 1 km E of the town	45.53981	13.68525
Allium oleraceum	Allium oleraceum	Duchoslav et al. (2020)	FCM	4x	AUT	Baden, Baden: town park, W part of the town, under trees	48.01033	16.20458
Allium oleraceum	Allium oleraceum	Duchoslav et al. (2020)	FCM	5x	GBR	Great Britain, Baildon: river Aire bank and trade side next to field among hedgerows of Sambucus nigra, near Buck Lane, SE margin of the town	53.84911	-1.74425
Allium oleraceum	Allium oleraceum	Duchoslav et al. (2020)	FCM	5x	GBR	Great Britain, Monyash: Peak District National Park, Cales Dale, steep calcareous grassland above river Lathkill, 4 km E of the village	53.18686	-1.73894
Allium oleraceum	Allium oleraceum	Duchoslav et al. (2020)	FCM	4x	SVK	Slovakia, Banská Bystrica: town park, semishadow places	48.73722	19.13806
Allium oleraceum	Allium oleraceum	Duchoslav et al. (2020)	FCM	5x	SVK	Slovakia, Sasinkovo: N from the village, ruderalised oak wood (Quercus, Robinia)	48.39667	17.85083
Allium oleraceum	Allium oleraceum	Duchoslav et al. (2020)	FCM	6x	ITA	Italy, Villaggio Rocca Barbena: edge of the deciduous forest along road, 1 km SSW of the centre of the village	44.13986	8.129111
Allium oleraceum	Allium oleraceum	Duchoslav et al. (2020)	FCM	5x+6x	ITA	Italy, Welfsberg-Monguelfo: NW from the village, bushes	46.76194	12.09056
Allium oleraceum	Allium oleraceum	Duchoslav et al. (2020)	FCM	5x	POL	Poland, Wygielzów: margin of the path to the castle Lipowec (Zamkowa street) near the edge of the forest	50.07556	19.44733
Allium oleraceum	Allium oleraceum	Duchoslav et al. (2020)	FCM	5x	POL	Poland, Wieszczyczyn: mesic grassland near former railway station, NE of the village	52.04419	17.10703
Allium oleraceum	Allium oleraceum	Duchoslav et al. (2020)	FCM	5x	ROU	Romania, Bigar: edge of the path along the margin of forest, SE of the village	44.65391	22.10469
Allium oleraceum	Allium oleraceum	Duchoslav et al. (2020)	FCM	3x	ROU	Romania, Araci near Sfantu Gheorghe: steep slope with dry grassland above road, NW margin of the village	45.81472	25.64417
Allium oleraceum	Allium oleraceum	Duchoslav et al. (2020)	FCM	6x	ITA	Italy, Ruda: field margin 100 m E of the crossroad (roads SR351 and SP8), E of the village	45.84856	13.41797
Allium oleraceum	Allium oleraceum	Duchoslav et al. (2020)	FCM	6x	ITA	Italy, Sagrado: rock outcrops above road SP8, near exit to the Poggio Terza Armata	45.87747	13.49019
Allium oleraceum	Allium oleraceum	Duchoslav et al. (2020)	FCM	6x	ITA	Italy, Sagrado: road ditch and margin of alluvial Populus forest below road SP8, along the river Isonzo, between Sagrado and Poggio Terza Armata	45.87761	13.49133
Allium oleraceum	Allium oleraceum	Duchoslav et al. (2020)	FCM	6x	ITA	Italy, Ronchi: field margin between road and field near the setlement	45.79481	13.3605
Allium oleraceum	Allium oleraceum	Duchoslav et al. (2020)	FCM	5x	POL	Poland, Kurów: along forest path in forest above Dunajec river, 1 km NW of the village	49.69028	20.6475
Allium oleraceum	Allium oleraceum	Duchoslav et al. (2020)	FCM	4x	SVK	Slovakia, Hrabušice near Poprad: Slovak Paradise, limestone rock, Prielov Hornádu	48.95806	20.41333
Allium oleraceum	Allium oleraceum	Duchoslav et al. (2020)	FCM	4x	SVK	Slovakia, Hrabušice near Poprad: Slovak Paradise, Podlesok, mesic grassland between parking place and entrance to the NP Slovak Paradise	48.967	20.38617
Allium oleraceum	Allium oleraceum	Duchoslav et al. (2020)	FCM	4x	SVK	Slovakia, Muránska Huta: xerothermic grassland on the rock outcrop above road at the N edge of the village	48.77897	20.11056
Allium oleraceum	Allium oleraceum	Duchoslav et al. (2020)	FCM	4x	HUN	Hungary, Répáshuta: shrubs and mesic grassland along path 1 km NNW of the village, close to main road	48.05619	20.52036
Allium oleraceum	Allium oleraceum	Duchoslav et al. (2020)	FCM	6x	CZE	Czech Republic, Rabí: limestone outcrops below ruins of the Rabí castle	49.27944	13.61892
Allium oleraceum	Allium oleraceum	Duchoslav et al. (2020)	FCM	5x	CZE	Czech Republic, Krnov, Cvilín hill, mesic grassland near Cvilín church, near Hradisko height point	50.07861	17.72139
Allium oleraceum	Allium oleraceum	Duchoslav et al. (2020)	FCM	5x	ROU	Romania, Garnic: margin of field path, SE of the village	44.74122	21.79783
Allium oleraceum	Allium oleraceum	Duchoslav et al. (2020)	FCM	5x	GBR	Great Britain, York: around the base of tree in a tree-lined avenue, S part of the city	53.92622	-1.11433
Allium oleraceum	Allium oleraceum	Duchoslav et al. (2020)	FCM	5x	POL	Poland, Sosny: margin of the sandy forest path, E of the village	52.7175	14.9675
Allium oleraceum	Allium oleraceum	Duchoslav et al. (2020)	FCM	5x	AUT	Autria, Nesselstauden: margin of the forest path, W of the village	48.33278	15.45694
Allium oleraceum	Allium oleraceum	Duchoslav et al. (2020)	FCM	3x+4x	RUS	Russia, Serpukhov: dry grassland along railway, SE margin of the town	54.89999	37.44151
Allium oleraceum	Allium oleraceum	Duchoslav et al. (2020)	FCM	4x+8x	ITA	Italy, Micigliano: slopes of Monte Valloni	42.46117	13.02376
Allium oleraceum	Allium oleraceum	Duchoslav et al. (2020)	FCM	5x	ROU	Romania, Gârnic: edge of the strubs along the field path	44.74764	21.78586
Allium oleraceum	Allium oleraceum	Duchoslav et al. (2020)	FCM	4x	RUS	Rissia, Shumerlya: alluvium of the Sura river, W of the town, alluvial grassland	55.49417	46.32892
Allium oleraceum	Allium oleraceum	Duchoslav et al. (2020)	FCM	5x	EST	Estonia, Paevälja: old limestone quarry, dry grassland	59.45328	24.81517
Allium oleraceum	Allium oleraceum	Duchoslav et al. (2020)	FCM	4x	RUS	Russia, Kostroma: left bank of the Volga river near the village Jurevo	57.66472	41.02111
Allium oleraceum	Allium oleraceum	Duchoslav et al. (2020)	FCM	3x	UKR	Ukraine, Luhansk: Opitnoe Pole Street, Experimental agronomy Institute, dendropark	48.56167	39.245
Allium oleraceum	Allium oleraceum	Duchoslav et al. (2020)	FCM	4x	UKR	Ukraine, Tarascha: dry grassland W of the road Tarascha-Potoky	49.54222	30.45056
Allium oleraceum	Allium oleraceum	Duchoslav et al. (2020)	FCM	5x	DEU	Germany, Wangen: shrubs of the slope of the Steinklöbe hill, WNW of the village	51.27722	11.52194
Allium oleraceum	Allium oleraceum	Duchoslav et al. (2020)	FCM	5x	DEU	Germany, Wangen: dry grasslands on the slope of the Steinklöbe hill, WNW of the village	51.27806	11.51306
Allium oleraceum	Allium oleraceum	Duchoslav et al. (2020)	FCM	4x+5x	DEU	Germany, Bonn: sunny grassy slope along river Rhein in the centre of the town	50.75944	7.100969
Allium oleraceum	Allium oleraceum	Duchoslav et al. (2020)	FCM	5x	HUN	Hungary, Badacsony: margin of the forest path	46.79505	17.49248
Allium oleraceum	Allium oleraceum	Duchoslav et al. (2020)	FCM	5x	SVK	Slovakia, Tomky: margin of the Robinia pseudoacacia forest along the road, 300 m NW of the crossroad in the village	48.57764	17.0885
Allium oleraceum	Allium oleraceum	Duchoslav et al. (2020)	FCM	5x	SVK	Slovakia, Pezinok: wooded balk between road and vineyard, 900 m WNW of the Psychiatric hospital	48.31986	17.24161
Allium oleraceum	Allium oleraceum	Duchoslav et al. (2020)	FCM	5x	SVK	Slovakia, Bratislava: terraces above road (Žižkova street) below cemetery, sparse Robinia pseudoacacia forest	48.14289	17.087
Allium oleraceum	Allium oleraceum	Duchoslav et al. (2020)	FCM	4x	AUT	Austria, Dürnkrut: enge of oak-hornbeam forest S of the village, 400 m W of the river March	48.46158	16.85
Allium oleraceum	Allium oleraceum	Duchoslav et al. (2020)	FCM	5x	NLD	Germany, Zalk: broad-leaved forest 0.5 km N of the village	52.52764	6.010194
Allium oleraceum	Allium oleraceum	Duchoslav et al. (2020)	FCM	5x	HRV	Croatia, Sveti Matej: road ditch 200 m W of the village	45.96528	16.06694
Allium oleraceum	Allium oleraceum	Duchoslav et al. (2020)	FCM	4x	POL	Poland, Jerzmanovice: SW foothill of the rock Grodzisko, shrubs (Corylus avellana)	50.19972	19.76889
Allium oleraceum	Allium oleraceum	Duchoslav et al. (2020)	FCM	5x	HUN	Hungary, Villány: edge of vineyard, along blue touristic path, 600 m from the Fekete hegy hill	45.8675	18.40117
Allium oleraceum	Allium oleraceum	Duchoslav et al. (2020)	FCM	4x	ROU	Romania, Botorogi near Targu Jiu: grassy ditch along road 0.5 km S of the village	44.97883	23.29436
Allium oleraceum	Allium oleraceum	Duchoslav et al. (2020)	FCM	5x	ITA	Italy, Primolano: forest path, forest E of the Forte Tagliata della Scala	45.96565	11.71438
Allium oleraceum	Allium oleraceum	Duchoslav et al. (2020)	FCM	6x	ITA	Italy, Budoia: road ditch, road W of the village	46.04261	12.51726
Allium oleraceum	Allium oleraceum	Duchoslav et al. (2020)	FCM	5x	SRB	Serbia, Lezimir: dry grasslands and road ditch along road, N margin of the village	45.12761	19.57344
Allium oleraceum	Allium oleraceum	Duchoslav et al. (2020)	FCM	5x	SRB	Serbia, Bor: road ditch and shrubs along road to Zlot, 5 km W of the village	44.06069	22.04044
Allium oleraceum	Allium oleraceum	Duchoslav et al. (2020)	FCM	5x	ROU	Romania, Potoc: grassy field margin and road ditch, 2.5 km W of the village	44.92786	21.67906
Allium oleraceum	Allium oleraceum	Duchoslav et al. (2020)	FCM	4x	HUN	Hungary, Regéc: margin of forest path, along the road to Bohó-Hegy	48.42389	21.36639
Allium oleraceum	Allium oleraceum	Duchoslav et al. (2020)	FCM	5x	SVK	Slovakia, Devín: stony bank of the river Dunaj, near the junction with Morava river, S of the Devín castle	48.17194	16.97847
Allium oleraceum	Allium oleraceum	Duchoslav et al. (2020)	FCM	5x	ROU	Romania, Boarta: dry grassland, pasture, above road, 0.5 km E of the village	46.00569	24.20772
Allium oleraceum	Allium oleraceum	Duchoslav et al. (2020)	FCM	4x	ROU	Romania, Archita: dry grassland/pasture on the slope, above road, 0.5 km NW of the village, above former quarry	46.1895	25.06767
Allium oleraceum	Allium oleraceum	Duchoslav et al. (2020)	FCM	5x	ROU	Romania, Cris near Sighisoara: road ditch, 3 km N of the village, ruderalised stands	46.17194	24.701
Allium oleraceum	Allium oleraceum	Duchoslav et al. (2020)	FCM	5x	ROU	Romania, Cris near Sighisoara:dry pastures on the eastern slope at the NW margin of the village	46.15067	24.68997
Allium oleraceum	Allium oleraceum	Duchoslav et al. (2020)	FCM	6x	ROU	Romania, Coltesti: pastures on the slopes of the Piatra Secuiuluj hill, NE of the village, near touristic path	46.42981	23.57392
Allium oleraceum	Allium oleraceum	Duchoslav et al. (2020)	FCM	5x+6x	ROU	Romania, Fildu se Jos: dry grasslands/pastures, valley 1 km S of the village	46.90858	23.05417
Allium oleraceum	Allium oleraceum	Duchoslav et al. (2020)	FCM	5x	NOR	Norway, Oslo: Ola Narr	59.92375	10.78019
Allium oleraceum	Allium oleraceum	Duchoslav et al. (2020)	FCM	5x	CZE	Czech Republic, Kozly: Tobiášův vrch nature reserve, top of the hillock	50.45717	13.77456
Allium oleraceum	Allium oleraceum	Duchoslav et al. (2020)	FCM	5x	DEU	Germany, Berkenbrück	52.35361	14.15083
Allium oleraceum	Allium oleraceum	Duchoslav et al. (2020)	FCM	5x	ROU	Romania, Eibenthal: rocky slope above road at the W margin of the village	44.54819	22.14242
Allium oleraceum	Allium oleraceum	Duchoslav et al. (2020)	FCM	5x	HRV	Croatia, Čret Posavski: lawn along the road No. 3041, 600 m SW of the centre	45.70917	16.18528
Allium oleraceum	Allium oleraceum	Duchoslav et al. (2020)	FCM	5x	DEU	Germany, Pirna-Ebenheit: margin of the oak-hornbeam forest near field, along valley of small brook 500 m NNW of the village	50.95083	13.97739
Allium oleraceum	Allium oleraceum	Duchoslav et al. (2020)	FCM	5x	DEU	Germany, Radebeul: former vineyard terraces, just below the Jacobstein gazebo	51.1155	13.62139
Allium oleraceum	Allium oleraceum	Duchoslav et al. (2020)	FCM	5x	DEU	Germany, Meissen: grassland at the margin of vineyard and vineyard at S foothill of the Bocksbergnad hill, near the path from the village to the top of the hill, Hafenstrasse street, N margin of the town	51.17356	13.47592
Allium oleraceum	Allium oleraceum	Duchoslav et al. (2020)	FCM	5x	DEU	Germany, Zwintschöna: alluvial forest and secondary forest between road L 167 (Reideburgerstrasse) and wetland N of the village, 50 m N of the railway, near underbridge	51.45194	12.04667
Allium oleraceum	Allium oleraceum	Duchoslav et al. (2020)	FCM	5x	DEU	Germany, Zeuchfeld: shrubs at field margins and enge of vineyard, 300 m W of the church in the village	51.2365	11.82222
Allium oleraceum	Allium oleraceum	Duchoslav et al. (2020)	FCM	4x	DEU	Germany, Freyburg: marlite slopes above filed road (Am Kirschberg) from the village to the village of Zscheiplitz, 300 m NW of Mühle Zeddenbach	51.21439	11.74308
Allium oleraceum	Allium oleraceum	Duchoslav et al. (2020)	FCM	5x	DEU	Germany, Müncheroda: dry grassland above road from the village to Weischütz, ca 800 m SW of the church in the village	51.22703	11.72225
Allium oleraceum	Allium oleraceum	Duchoslav et al. (2020)	FCM	6x	DEU	Germaby, Gossnitz: filed margin above road, S margin of the village	51.14792	11.59772
Allium oleraceum	Allium oleraceum	Duchoslav et al. (2020)	FCM	5x	DEU	Germany, Gernheim: mesic grassland near the rest place, near path in the direction of Hannock hill, 1.7 kmNNW of the church in the village	49.16139	7.191111
Allium oleraceum	Allium oleraceum	Duchoslav et al. (2020)	FCM	5x	HUN	Hungary, Parád: park at the E margin of the town, near hospital	47.92556	20.05778
Allium oleraceum	Allium oleraceum	Duchoslav et al. (2020)	FCM	5x	AUT	Austria, Gassen: mesi meadow near petrol station	46.72667	13.54
Allium oleraceum	Allium oleraceum	Duchoslav et al. (2020)	FCM	5x	ITA	Italy, Chiomonte: extensive pasture and edge of shrubs, near rest place near road 2 km W of the settlement	45.11178	6.965861
Allium oleraceum	Allium oleraceum	Duchoslav et al. (2020)	FCM	5x	FRA	France, Monestier-de-Clermont: edge of shrubs near rest place, road 3 km N of the settlement	44.95119	5.639306
Allium oleraceum	Allium oleraceum	Duchoslav et al. (2020)	FCM	5x	FRA	France, Lalley: rocky slopes above road, 2 km S of the settlement	44.73911	5.677667
Allium oleraceum	Allium oleraceum	Duchoslav et al. (2020)	FCM	5x	BGR	Bulgaria, Kopilovtsi: dry grassland along the road to the reserve Kopren, ca 3.7 km W of the church in the village	43.33389	22.86611
Allium oleraceum	Allium oleraceum	Duchoslav et al. (2020)	FCM	4x	SVK	Slovakia, Spišské Podhradie: Sivá brada	49.00686	20.72266
Allium oleraceum	Allium oleraceum	Duchoslav et al. (2020)	FCM	4x+5x	ROU	Romania, Saschiz: pasture at the NE foothill of the small hill 1 km S of the village	46.17669	24.95981
Allium oleraceum	Allium oleraceum	Duchoslav et al. (2020)	FCM	4x	AUT	Austria, Fliess: margin of footpath 1 km WNW of the centre	47.12526	10.60982
Allium oleraceum	Allium oleraceum	Duchoslav et al. (2020)	FCM	4x	AUT	Austria, Fliess: margin of road 1 km WNW of the centre	47.12306	10.61583
Allium oleraceum	Allium oleraceum	Duchoslav et al. (2020)	FCM	5x	AUT	Austria, Leobersdorf: Rastplatz Triestingtal, filed margin and road margin along field path near bridge, at S margin of the rest place	47.90875	16.20549
Allium oleraceum	Allium oleraceum	Duchoslav et al. (2020)	FCM	5x	AUT	Austria, Griffen: Schlossberg, limestone hill above settlement, broadleaved forest at SE slopes of the hill and dry grasslands on the top of the hill	46.70424	14.72978
Allium oleraceum	Allium oleraceum	Duchoslav et al. (2020)	FCM	6x	ITA	Italy, Osoppo: margin of shrubs and road ditch near the crossroads (roads SP49 and slip-road from A23) , ca 1.7 km ESE of the church in the settlement	46.25174	13.09512
Allium oleraceum	Allium oleraceum	Duchoslav et al. (2020)	FCM	6x	ITA	Italy, Rivis: road ditch with mesic grassland along the road S of the village	46.00583	12.94047
Allium oleraceum	Allium oleraceum	Duchoslav et al. (2020)	FCM	5x	ITA	Italy, Battaglia Term: ruderalised dry grassland at the foothill of the slope above field path from the village to to Monte Croce hill, along channel	45.29527	11.77508
Allium oleraceum	Allium oleraceum	Duchoslav et al. (2020)	FCM	5x	ITA	Italy, Majano: road ditch and woody stands near road from Majano to Borgo Schiratti	46.20058	13.08231
Allium oleraceum	Allium oleraceum	Duchoslav et al. (2020)	FCM	5x	HUN	Hungary, Budapest: Újbuda district, grassland near road (Merengő utca street)	47.47394	18.97125
Allium oleraceum	Allium oleraceum	Duchoslav et al. (2020)	FCM	5x	HUN	Hungary, Budapest: Újbuda district, oak forest above settlement	47.47953	18.96094
Allium oleraceum	Allium oleraceum	Duchoslav et al. (2020)	FCM	5x	HUN	Hungary, Visegrád: rock outcrops and margin of forest path in oak forest from Kálvária-kápolna to Vághegy	47.78856	18.97458
Allium oleraceum	Allium oleraceum	Duchoslav et al. (2020)	FCM	5x	HUN	Hungary, Visegrád: forest path in oak forest from the Visegrád to Visegrády-kapa	47.77694	19.00189
Allium oleraceum	Allium oleraceum	Duchoslav et al. (2020)	FCM	4x	EST	Estonia, Lihula: sparse forest along road from the village to the Kirikuküla reserve	58.7076	23.8149
Allium oleraceum	Allium oleraceum	Duchoslav et al. (2020)	FCM	5x	DEU	Germany, Ahrenshoop	54.37903	12.41886
Allium oleraceum	Allium oleraceum	Duchoslav et al. (2020)	FCM	5x	POL	Poland, Skorotice: track between fields, partly shaded by trees, NE part of the village	50.41929	20.67389
Allium oleraceum	Allium oleraceum	Duchoslav et al. (2020)	FCM	5x	POL	Poland, Skorotice: field margin and balk along the field path between Skorotice and Chotelek villages	50.43094	20.67598
Allium oleraceum	Allium oleraceum	Duchoslav et al. (2020)	FCM	5x	SRB	Serbia, Vrdnik: Fruska Gora, edge of oak-hornbeam forest along road near the Beočin point	45.15723	19.78072
Allium oleraceum	Allium oleraceum	Duchoslav et al. (2020)	FCM	5x	SRB	Serbia, Irig: Novo Hopovo Monastery, Robinia pseudoacacia forest and forest edge above monastery	45.12797	19.84576
Allium oleraceum	Allium oleraceum	Duchoslav et al. (2020)	FCM	5x	SRB	Serbia, Susara: Deliblatska Pescara area, margin of forest path at sandy soils, S of the settlement	44.91064	21.14359
Allium oleraceum	Allium oleraceum	Duchoslav et al. (2020)	FCM	5x	SRB	Serbia, Susara: Deliblatska Pescara area, dry grasslands, SSE of the settlement	44.90252	21.1596
Allium oleraceum	Allium oleraceum	Duchoslav et al. (2020)	FCM	5x	AUT	Austria, Purbach: dry grasslands on the slopes above village	47.92111	16.68111
Allium oleraceum	Allium oleraceum	Duchoslav et al. (2020)	FCM	5x	AUT	Austria, Purbach: edge of track shaded by trees and shrubs	47.91906	16.67933
Allium oleraceum	Allium oleraceum	Duchoslav et al. (2020)	FCM	7x	CHE	Switzerland, La Mothe: edge of road at the forest mantel , 50 m WSW od the western edge of the village	46.81791	6.563944
Allium oleraceum	Allium oleraceum	Duchoslav et al. (2020)	FCM	5x	CHE	Switzerland, Ederswiler: forest along the road to the village of Movelier, S of the village	47.41414	7.335399
Allium oleraceum	Allium oleraceum	Duchoslav et al. (2020)	FCM	5x	AUT	Austria, Langwied: Samer Mösl, Streuwiese	47.8275	13.07361
Allium oleraceum	Allium oleraceum	Duchoslav et al. (2020)	FCM	5x	ITA	Italy, La Thuile, Pont Serrand	45.71056	6.930278
Allium oleraceum	Allium oleraceum	Duchoslav et al. (2020)	FCM	6x	CZE	Czech Republic, Drahanovice-Ludéřov: NW outskirts of the village, broad-leaved dry grasslands	49.58028	17.04306
Allium oleraceum	Allium oleraceum	Duchoslav et al. (2020)	FCM	5x+6x	CZE	Czech Republic, Drahanovice-Ludéřov: N outskirts of the village, secondary Robinia pseudacacia plantation	49.58028	17.04472
Allium oleraceum	Allium oleraceum	Duchoslav et al. (2020)	FCM	5x	CZE	Czech Republic, Drahanovice-Ludéřov: N outskirts of the village, mesic scrub close to the road-side	49.58028	17.045
Allium oleraceum	Allium oleraceum	Duchoslav et al. (2020)	FCM	5x+6x	CZE	Czech Republic, Jevíčko: mesic scrub above the railway-station	49.63361	16.73694
Allium oleraceum	Allium oleraceum	Duchoslav et al. (2020)	FCM	6x	CZE	Czech Republic, Malá Roudka: SW margin of the village, sliding chalk slopes above the road, oak-hornbeam forest	49.60222	16.64222
Allium oleraceum	Allium oleraceum	Duchoslav et al. (2020)	FCM	5x+6x	CZE	Czech Republic, Malá Roudka: SW margin of the village, oligotrophic grassland	49.60222	16.64167
Allium oleraceum	Allium oleraceum	Duchoslav et al. (2020)	FCM	6x	CZE	Czech Republic, Letovice: 1 km SE of the railway-station, oak-hornbeam forest, rocky ground	49.55056	16.57806
Allium oleraceum	Allium oleraceum	Duchoslav et al. (2020)	FCM	5x+6x	CZE	Czech Republic, Letovice: 0.8 km SE of the railway-station, mesic Arrhenatherum meadow	49.54861	16.57722
Allium oleraceum	Allium oleraceum	Duchoslav et al. (2020)	FCM	5x	CZE	Czech Republic, Letovice: 0.5 km SE of the railway-station, secondary Robinia pseudacacia plantation, rock-outcrop	49.54861	16.57722
Allium oleraceum	Allium oleraceum	Duchoslav et al. (2020)	FCM	6x	CZE	Czech Republic, Lesoňovice: S margin of the village, the balk invaded by mesic scrub	49.51917	16.30889
Allium oleraceum	Allium oleraceum	Duchoslav et al. (2020)	FCM	5x	CZE	Czech Republic, Čebín: N margin of the village, broad-leaved dry grassland on the slope	49.31639	16.48028
Allium oleraceum	Allium oleraceum	Duchoslav et al. (2020)	FCM	5x	CZE	Czech Republic, Čebín: N margin of the village, thermophilous oak-hornbeam forest, invaded by Pinus sylvestris	49.31639	16.48083
Allium oleraceum	Allium oleraceum	Duchoslav et al. (2020)	FCM	5x	CZE	Czech Republic, Křtiny: N margin of the village, oak-hornbeam forest, rock outcrops and rock-edges in the valley	49.29806	16.74667
Allium oleraceum	Allium oleraceum	Duchoslav et al. (2020)	FCM	5x	CZE	Czech Republic, Manerov: oak-hornbeam forest, 0.75 km SSE of the village	49.2275	17.03333
Allium oleraceum	Allium oleraceum	Duchoslav et al. (2020)	FCM	5x	CZE	Czech Republic, Malhotky: Nature reservation Malhotky, narrow-leaved dry grasslands, invaded by Robinia pseudoacacia	49.14861	17.05722
Allium oleraceum	Allium oleraceum	Duchoslav et al. (2020)	FCM	5x	CZE	Czech Republic, Malhotky: Nature reservation Malhotky, scrub at the foot-hill, close to the road	49.14861	17.05722
Allium oleraceum	Allium oleraceum	Duchoslav et al. (2020)	FCM	5x	CZE	Czech Republic, Bošovice: S margin of the village, broad-leaved dry grasslands invaded by Robinia pseudacacia	49.0466	16.84385
Allium oleraceum	Allium oleraceum	Duchoslav et al. (2020)	FCM	5x	CZE	Czech Republic, Bošovice: S margin of the village, the orchard with mesic Arrhenatherum meadow	49.04528	16.84028
Allium oleraceum	Allium oleraceum	Duchoslav et al. (2020)	FCM	4x	CZE	Czech Republic, Kyjov: 2.5 km N of the railway-station, oak-hornbeam forests invaded by Robinia pseudacacia	49.04278	17.11667
Allium oleraceum	Allium oleraceum	Duchoslav et al. (2020)	FCM	4x+5x+6x	CZE	Czech Republic, Bílá Lhota-Měník: Nature reservation Třesín, margin of dry grassland and margin of the mesic scrub, 1 km S of the village Měník	49.70528	16.99056
Allium oleraceum	Allium oleraceum	Duchoslav et al. (2020)	FCM	6x	CZE	Czech Republic, Ústí nad Orlicí: Nature park Tichá Orlice, Cakle valley, slope under the railway	49.97222	16.38417
Allium oleraceum	Allium oleraceum	Duchoslav et al. (2020)	FCM	6x	CZE	Czech Republic, Albrechtice: mesic scrub, near the diversion road number 43	49.92167	16.64639
Allium oleraceum	Allium oleraceum	Duchoslav et al. (2020)	FCM	6x	CZE	Czech Republic, Vamberk: mesic scrub, SE slope opposite the railway-station	50.12	16.28194
Allium oleraceum	Allium oleraceum	Duchoslav et al. (2020)	FCM	5x	CZE	Czech Republic, Bílý Újezd: 1 km NW of the village, the field thicket	50.24611	16.21833
Allium oleraceum	Allium oleraceum	Duchoslav et al. (2020)	FCM	6x	CZE	Czech Republic, Hlubočky: supporting stone wall of the slope above the road, N margin of the village	49.63444	17.40917
Allium oleraceum	Allium oleraceum	Duchoslav et al. (2020)	FCM	6x	CZE	Czech Republic, Hlubočky: eutrophic mesic scrub, N margin of the village	49.63444	17.40917
Allium oleraceum	Allium oleraceum	Duchoslav et al. (2020)	FCM	5x+6x	CZE	Czech Republic, Loučka u Lipníku n. Bečvou: 1 km SE of the village, mesic scrub and abandoned orchard close to the road	49.56	17.60056
Allium oleraceum	Allium oleraceum	Duchoslav et al. (2020)	FCM	4x+5x	CZE	Czech Republic, Loučka u Lipníku n. Bečvou: 0.9 km SE of the village margin, wet oak-hornbeam forest, alluvium of the brook	49.56028	17.60278
Allium oleraceum	Allium oleraceum	Duchoslav et al. (2020)	FCM	4x+5x	CZE	Czech Republic, Opatovice: 2 km S of the village, mesic Arrhenatherum meadow, invaded by ruderal vegetation	49.48472	17.73472
Allium oleraceum	Allium oleraceum	Duchoslav et al. (2020)	FCM	6x	CZE	Czech Republic, Chomýž: S margin of the village, oak-hornbeam forest	49.36	17.65417
Allium oleraceum	Allium oleraceum	Duchoslav et al. (2020)	FCM	6x	CZE	Czech Republic, Zlín-Malenovice, část Karlov: S margin of the village, abandoned mesic Arrhenatherum meadow invaded by oak-hornbeam forest	49.195	17.60444
Allium oleraceum	Allium oleraceum	Duchoslav et al. (2020)	FCM	5x+6x	CZE	Czech Republic, Biskupice: abandoned orchard with mesic scrub, 1 km NW of the village	49.09194	17.70139
Allium oleraceum	Allium oleraceum	Duchoslav et al. (2020)	FCM	6x	CZE	Czech Republic, Slavičín: 2.5 km W of the church in the village, ditch of the road	49.09083	17.84972
Allium oleraceum	Allium oleraceum	Duchoslav et al. (2020)	FCM	6x	CZE	Czech Republic, Rudimov u Slavičína: mesic scrub along the road, 1 km SW of the village	49.06583	17.81333
Allium oleraceum	Allium oleraceum	Duchoslav et al. (2020)	FCM	5x	CZE	Czech Republic, Vlčnov: abandoned orchard invaded by mesic scrub along the road to Hluk	49.00528	17.57333
Allium oleraceum	Allium oleraceum	Duchoslav et al. (2020)	FCM	6x	CZE	Czech Republic, Citov: hardwood alluvial forest on the village margin, close to road to Věrovany	49.46667	17.32306
Allium oleraceum	Allium oleraceum	Duchoslav et al. (2020)	FCM	5x	CZE	Czech Republic, Neslovice: Robinia stands, along the road to the village of Hlína, 0,5 km of the crossroad	49.13722	16.39639
Allium oleraceum	Allium oleraceum	Duchoslav et al. (2020)	FCM	5x	CZE	Czech Republic, Hrušovany n. Jevišovkou: balk with oak forest invaded by Robinia pseudacacia along the road to the village of Drnholec	48.83278	16.41861
Allium oleraceum	Allium oleraceum	Duchoslav et al. (2020)	FCM	5x	CZE	Czech Republic, Pravlov: Robinia stands near the football pitch in the village	49.05722	16.48806
Allium oleraceum	Allium oleraceum	Duchoslav et al. (2020)	FCM	5x+6x	CZE	Czech Republic, Nový Dvůr: near the castle Veveří, along the road to the town of Veverská Bitýška	49.25694	16.45444
Allium oleraceum	Allium oleraceum	Duchoslav et al. (2020)	FCM	6x	CZE	Czech Republic, Potštát: 2.5 km NW of the village, the margin of the field near the road	49.64889	17.63806
Allium oleraceum	Allium oleraceum	Duchoslav et al. (2020)	FCM	6x	CZE	Czech Republic, Kujavy: 0.5 km N of the village, oak-hornbeam forest along the road to the village of Pustějov	49.71722	17.96111
Allium oleraceum	Allium oleraceum	Duchoslav et al. (2020)	FCM	5x	CZE	Czech Republic, Hradec n. Moravicí: eutrophic mesic scrub, 0.5 km E of the church in the town	49.87111	17.88361
Allium oleraceum	Allium oleraceum	Duchoslav et al. (2020)	FCM	6x	CZE	Czech Republic, Darkovičky: 1.5 km S of the village, open sand grassland near the bunker	49.93333	18.19889
Allium oleraceum	Allium oleraceum	Duchoslav et al. (2020)	FCM	6x	CZE	Czech Republic, Koblov: Nature reservation Landek, the margin of the foot-way with mesic Arrhenatherum meadow	49.87056	18.28028
Allium oleraceum	Allium oleraceum	Duchoslav et al. (2020)	FCM	4x+5x	CZE	Czech Republic, Albrechtice u Havířova: 0.5 km S of the village, oak-hornbeam forest	49.77639	18.53222
Allium oleraceum	Allium oleraceum	Duchoslav et al. (2020)	FCM	5x+6x	CZE	Czech Republic, Kamenec u Opavy: 0.5 km N of the cowshed in the village, small hill between fields with secondary Robinia pseudacacia plantation	49.98194	17.77583
Allium oleraceum	Allium oleraceum	Duchoslav et al. (2020)	FCM	5x	CZE	Czech Republic, Cvilín: 1 km S of the village, the forest road margin in acidophilous oak-hornbeam forest	50.07139	17.72389
Allium oleraceum	Allium oleraceum	Duchoslav et al. (2020)	FCM	5x	CZE	Czech Republic, Třemešná: steep slopes above the village invaded by Fraxinus excelsior	50.21056	17.57472
Allium oleraceum	Allium oleraceum	Duchoslav et al. (2020)	FCM	4x	CZE	Czech Republic, Třemešná: 0.7 km N of the church in the village, acidophilous oak-hornbeam forest	50.21056	17.57472
Allium oleraceum	Allium oleraceum	Duchoslav et al. (2020)	FCM	4x	CZE	Czech Republic, Holčovice: S margin of the village Jelení, the slope under the road with mesic Arrhenatherum meadow invaded by trees	50.12972	17.47917
Allium oleraceum	Allium oleraceum	Duchoslav et al. (2020)	FCM	6x	CZE	Czech Republic, Dvorce u Mor. Berouna: N margin of the village, broad-leaved forest along the road to the village of Bílčice	49.83917	17.54889
Allium oleraceum	Allium oleraceum	Duchoslav et al. (2020)	FCM	4x+5x	CZE	Czech Republic, Šternberk: 0.5 km NW of the church in the village Lipina, pasture	49.74583	17.31944
Allium oleraceum	Allium oleraceum	Duchoslav et al. (2020)	FCM	5x	CZE	Czech Republic, Libčany: 2 km WNW of the village, acidophilous oak-hornbeam forest	50.2	15.66889
Allium oleraceum	Allium oleraceum	Duchoslav et al. (2020)	FCM	5x+6x	CZE	Czech Republic, Choceň: Nature reservation Peliny, sliding chalk slopes, oak-hornbeam forest	50.00361	16.23
Allium oleraceum	Allium oleraceum	Duchoslav et al. (2020)	FCM	5x+6x	CZE	Czech Republic, Borohrádek: 0.5 km NW of the village, oak-hornbeam forest	50.10472	16.10111
Allium oleraceum	Allium oleraceum	Duchoslav et al. (2020)	FCM	4x	CZE	Czech Republic, Cerekvice n. Loučnou: 1.5 km NW of the village, mesic scrub between the field and orchard	49.90472	16.23306
Allium oleraceum	Allium oleraceum	Duchoslav et al. (2020)	FCM	4x	CZE	Czech Republic, Číštěves: oak-hornbeam forest behind the farm building in the village	50.29361	15.73056
Allium oleraceum	Allium oleraceum	Duchoslav et al. (2020)	FCM	5x	CZE	Czech Republic, Velký Vřešťov: broad-leaved dry grassland behind the collective farm building in the village	50.36111	15.75833
Allium oleraceum	Allium oleraceum	Duchoslav et al. (2020)	FCM	5x	CZE	Czech Republic, Malé Poříčí: mesic scrub on the slope above the road to the town of Hronov	50.45333	16.18611
Allium oleraceum	Allium oleraceum	Duchoslav et al. (2020)	FCM	5x	CZE	Czech Republic, Kuks: 1 km E of the Kuks castle, broad-leaved dry grassland	50.39583	15.90139
Allium oleraceum	Allium oleraceum	Duchoslav et al. (2020)	FCM	5x+6x	CZE	Czech Republic, Petrovice: 0,4 km S of the railway-station in the village, abandoned orchard with mesic Arrhenatherum meadow	50.51111	16.21444
Allium oleraceum	Allium oleraceum	Duchoslav et al. (2020)	FCM	5x	CZE	Czech Republic, Brusnice: small forest between fields 1 km N of the village	50.48639	15.8975
Allium oleraceum	Allium oleraceum	Duchoslav et al. (2020)	FCM	5x	CZE	Czech Republic, Březová: mesic Arrhenatherum meadow with ruderal vegetation above the road between the village of Březová and Bohdašín	50.59972	16.21472
Allium oleraceum	Allium oleraceum	Duchoslav et al. (2020)	FCM	5x	CZE	Czech Republic, Štramberk: 0.5 km N of the castle Štramberk, the margin of ash forest	49.59472	18.11639
Allium oleraceum	Allium oleraceum	Duchoslav et al. (2020)	FCM	4x	CZE	Czech Republic, Staříč: 1 km SW of the village, the margin of the forest invaded by mesic scrub	49.67806	18.27056
Allium oleraceum	Allium oleraceum	Duchoslav et al. (2020)	FCM	4x	CZE	Czech Republic, Nový Hrozenkov-Planiska: 0.9 km E of the railway-station in the village, the orchard with mesic Arrhenatherum meadow	49.34167	18.21806
Allium oleraceum	Allium oleraceum	Duchoslav et al. (2020)	FCM	4x	CZE	Czech Republic, Huslenky-Zděchov: 2 km E of the village, grove between mesic Arrhenatherum meadows	49.25833	18.10417
Allium oleraceum	Allium oleraceum	Duchoslav et al. (2020)	FCM	5x	CZE	Czech Republic, Oslavany: Robinia stands along the road between the village of Oslavany and Nová Ves	49.11639	16.32278
Allium oleraceum	Allium oleraceum	Duchoslav et al. (2020)	FCM	4x	CZE	Czech Republic, Dobelice: Robinia stands along the road to the village of Dukovany	49.01806	16.27083
Allium oleraceum	Allium oleraceum	Duchoslav et al. (2020)	FCM	5x	CZE	Czech Republic, Hrádek u Znojma: Robinia stands, on the left bank of the Dyje river near the road to the village of Jaroslavice	48.77028	16.25694
Allium oleraceum	Allium oleraceum	Duchoslav et al. (2020)	FCM	5x	CZE	Czech Republic, Rozkoš u Jevišovic: mesic scrub on the field margin near the road to the village of the Jevišovice	49.02333	15.97333
Allium oleraceum	Allium oleraceum	Duchoslav et al. (2020)	FCM	5x	CZE	Czech Republic, Vevčice: 2 km N of the village, the margin of the field above the Jevišovka river	48.97722	16.03556
Allium oleraceum	Allium oleraceum	Duchoslav et al. (2020)	FCM	5x	CZE	Czech Republic, Pastviny: 2 km S of the village, road ditch	50.10694	16.56056
Allium oleraceum	Allium oleraceum	Duchoslav et al. (2020)	FCM	4x	CZE	Czech Republic, Vsetín: 3 km NE of the castle, near the U Kovářů settlement, oak-hornbeam forest	49.35694	18.02833
Allium oleraceum	Allium oleraceum	Duchoslav et al. (2020)	FCM	6x	CZE	Czech Republic, Ratiboř: slope above the football pitch in the village, abandoned pasture invaded by ash-maple forest	49.36889	17.91667
Allium oleraceum	Allium oleraceum	Duchoslav et al. (2020)	FCM	6x	CZE	Czech Republic, Troubelice: 1.5 km W of the church in the village, hollow way with mesic Arrhenatherum meadow	49.82028	17.05694
Allium oleraceum	Allium oleraceum	Duchoslav et al. (2020)	FCM	6x	CZE	Czech Republic, Troubelice: 1.6 km W of the church in the village, hollow way	49.82028	17.05694
Allium oleraceum	Allium oleraceum	Duchoslav et al. (2020)	FCM	6x	CZE	Czech Republic, Rovensko u Zábřehu n. Moravě: 0.4 km S of the church in the village, oligotrophic grassland along the field	49.90944	16.87667
Allium oleraceum	Allium oleraceum	Duchoslav et al. (2020)	FCM	5x+6x	CZE	Czech Republic, Komňátka: 0.5 km N of the village, shaded mesic Arrhenatherum meadow above the road	50.01361	16.895
Allium oleraceum	Allium oleraceum	Duchoslav et al. (2020)	FCM	4x+5x+6x	CZE	Czech Republic, Hanušovice: 0.1 km N of the petrol station in the town, mesic meadow above the road	50.08194	16.93583
Allium oleraceum	Allium oleraceum	Duchoslav et al. (2020)	FCM	5x	CZE	Czech Republic, Branná: rock-outcrops under the church in the village	50.15111	17.01111
Allium oleraceum	Allium oleraceum	Duchoslav et al. (2020)	FCM	4x+5x	CZE	Czech Republic, Branná: near the church in the village, steep slopes with rock-outcrops, mesic Arrhenatherum meadow invaded by ruderal vegetation	50.15194	17.01167
Allium oleraceum	Allium oleraceum	Duchoslav et al. (2020)	FCM	5x	CZE	Czech Republic, Valchov u Boskovic: 1 km E of the church in the village, cliffs with oak-hornbeam forest	49.46611	16.72722
Allium oleraceum	Allium oleraceum	Duchoslav et al. (2020)	FCM	5x	CZE	Czech Republic, Valchov u Boskovic: 0.9 km E of the church in the village, oligotrophic grasslands and the margin of mesic scrub	49.46583	16.72694
Allium oleraceum	Allium oleraceum	Duchoslav et al. (2020)	FCM	5x+6x	CZE	Czech Republic, Malé Hradisko: SE part of the village, the margin of the acidophilous oak-hornbeam forest	49.49167	16.88028
Allium oleraceum	Allium oleraceum	Duchoslav et al. (2020)	FCM	5x	CZE	Czech Republic, Malý Beranov: the margin of the field above the Jihlava river oposite the factory in the village	49.39361	15.63472
Allium oleraceum	Allium oleraceum	Duchoslav et al. (2020)	FCM	5x	CZE	Czech Republic, Popice u Jihlavy: 0.5 km NW of the church in the village, the balk between fields with broadleaved trees invaded by ruderal vegetation	49.35333	15.53778
Allium oleraceum	Allium oleraceum	Duchoslav et al. (2020)	FCM	5x	CZE	Czech Republic, Petrkov u Zachotína: on the W village margin, the balk between the field and meadow with oak-hornbeam forest invaded by ruderal vegetation	49.455	15.35722
Allium oleraceum	Allium oleraceum	Duchoslav et al. (2020)	FCM	4x	CZE	Czech Republic, Vsetín, Jasenice: U Valů settlement, the balk between pastures with broadleaved trees	49.36722	18.05389
Allium oleraceum	Allium oleraceum	Duchoslav et al. (2020)	FCM	5x+6x	CZE	Czech Republic, Květná: 0.7 km SW of the church in the village, broad-leaved grassland invaded by mesic scrub	49.74222	16.34028
Allium oleraceum	Allium oleraceum	Duchoslav et al. (2020)	FCM	5x	CZE	Czech Republic, Malochyně: 0.5 km NE of the railway-station Malochyně, broad-leaved dry grassland invaded by mesic scrub	49.70806	15.73972
Allium oleraceum	Allium oleraceum	Duchoslav et al. (2020)	FCM	5x	CZE	Czech Republic, Maleč: 1.5 km SE of the centre of the village, balks between meadows, and oak-hornbeam forest	49.76056	15.68778
Allium oleraceum	Allium oleraceum	Duchoslav et al. (2020)	FCM	5x+6x	CZE	Czech Republic, Třemošnice: 1 km S of the town, oak-hornbeam forest on rock blocks along the road to the village of Běstvina	49.86167	15.58583
Allium oleraceum	Allium oleraceum	Duchoslav et al. (2020)	FCM	4x	CZE	Czech Republic, Nové Dvory u Kutné Hory: 2 km N of the village, alluvial forest along the former brook	49.98222	15.31917
Allium oleraceum	Allium oleraceum	Duchoslav et al. (2020)	FCM	5x	CZE	Czech Republic, Zbraslav u Prahy: Závist hill - 0.05 km of the chapel, oak-hornbeam forest and thermophilous oak forest	49.96722	14.4025
Allium oleraceum	Allium oleraceum	Duchoslav et al. (2020)	FCM	5x	CZE	Czech Republic, Dobřichovice: 1 km NE of the village, the NE margin of oak-hornbeam forest and acidophilous oak forest	49.94222	14.29167
[truncated: 444 more rows]

## Sheet: Table S5
Table S5. Overview of taxa (species, subspecies, informal taxa) of the Allium sect. Codonoprasum and summary of somatic chromosome numbers (or DNA-ploidy levels in the case of missing chromosome counts) and associated cytotypes reported for the members of Allium sect. Codonoprasum, primary or main reference and codes of countries from which taxa are reported (compiled from different sources). Bot…
[truncated: 174 more rows]

[truncated: 1 more sheets: References]
